# Supplementary material for: Bis[(2S,4S)-4-(2-hy­droxy­eth­yl)-2-methyl­piperazine-1,4-diium] di-μ-chlorido-bis­[trichloridocadmium(II)]
Source: Acta Crystallogr Sect E Struct Rep Online. 2011 Mar 2;67(Pt 4):m396. doi: 10.1107/S1600536811006945 (PMC3099779; doi:10.1107/S1600536811006945)
Supplement: Supplementary file 1 [file e-67-0m396-sup1.cif]

##############################################################################
###                                                                        ###
###        Electronic paper (Acta Crystallographica Section E)             ###
###                                                                        ###
##############################################################################
#                                                                            #
# This CIF contains the data in a paper accepted for publication in Acta     #
# Crystallographica Section E. It conforms to the requirements of Notes      #
# for Authors for Section E, and has been peer reviewed under the auspices   #
# of the IUCr Commission on Journals.                                        #
#                                                                            #
# Full details of the Crystallographic Information File format               #
# are given in the paper "The Crystallographic Information File (CIF):       #
# a New Standard Archive File for Crystallography" by S. R. Hall, F. H.      #
# Allen and I. D. Brown [Acta Cryst. (1991), A47, 655-685].                  #
#                                                                            #
# The current version of the core CIF dictionary is obtainable from          #
# ftp://ftp.iucr.org/pub/cif_core.dic. The current version number is 2.4.    #
#                                                                            #
# Software is freely available for graphical display of the structure(s) in  #
# this CIF.  For information consult the CIF home page http://www.iucr.org/  #
# cif/home.html                                                              #
#                                                                            #
# This file may be used for bona fide research purposes within the           #
# scientific community so long as proper attribution is given to the journal # 
# article from which it was obtained.                                        #
#                                                                            #
##############################################################################
                                             
data_I
_audit_creation_method     SHELXL-97
_chemical_name_systematic
;
Bis[(2<i>S</i>,4<i>S</i>)-4-(2-hydroxyethyl)-2-methylpiperazine-1,4-diium]
di-\m-chlorido-bis[trichloridocadmium(II)]
;
_chemical_name_common     ?
_chemical_formula_moiety     '2(C7 H18 N2 O 2+), Cd2 Cl8 4-'
_chemical_formula_sum     'C14 H36 Cd2 Cl8 N4 O2'
_chemical_formula_iupac     '(C7 H18 N2 O)2 [Cd2 Cl8]'
_chemical_formula_weight     800.86
_chemical_melting_point     ?
_symmetry_cell_setting     monoclinic
_symmetry_space_group_name_H-M     'P 21/n'
_symmetry_space_group_name_Hall     '-P 2yn'
loop_
    _symmetry_equiv_pos_as_xyz
    'x, y, z'
    '-x+1/2, y+1/2, -z+1/2'
    '-x, -y, -z'
    'x-1/2, -y-1/2, z-1/2'
_cell_length_a     8.0318(16)
_cell_length_b     11.144(2)
_cell_length_c     15.816(3)
_cell_angle_alpha     90.00
_cell_angle_beta     97.81(3)
_cell_angle_gamma     90.00
_cell_volume     1402.6(5)
_cell_formula_units_Z     2
_cell_measurement_reflns_used     ?
_cell_measurement_theta_min     3.024538
_cell_measurement_theta_max     27.481035
_cell_measurement_temperature     293(2)
_exptl_crystal_description     'Prism'
_exptl_crystal_colour     'Colourless'
_exptl_crystal_size_max     0.2000
_exptl_crystal_size_mid     0.2000
_exptl_crystal_size_min     0.2000
_exptl_crystal_density_diffrn     1.896
_exptl_crystal_density_meas     ?
_exptl_crystal_density_method     'not measured'
_exptl_crystal_F_000     792
_exptl_absorpt_coefficient_mu     2.297
_exptl_absorpt_correction_type     multi-scan
_exptl_absorpt_process_details     '(CrystalClear; Rigaku, 2005)'
_exptl_absorpt_correction_T_min     0.632
_exptl_absorpt_correction_T_max     0.638
_exptl_special_details
;
;
_diffrn_ambient_temperature     293(2)
_diffrn_radiation_type     MoK\a
_diffrn_radiation_wavelength     0.71073
_diffrn_radiation_source     'fine-focus sealed tube'
_diffrn_radiation_monochromator     graphite
_diffrn_measurement_device_type     'Rigaku SCXmini'
_diffrn_measurement_method     'CCD_Profile_fitting'
_diffrn_detector_area_resol_mean     13.6612
_diffrn_reflns_number     14193
_diffrn_reflns_av_R_equivalents     0.0369
_diffrn_reflns_av_sigmaI/netI     0.0275
_diffrn_reflns_theta_min     3.02
_diffrn_reflns_theta_max     27.48
_diffrn_reflns_theta_full     27.48
_diffrn_measured_fraction_theta_max     0.999
_diffrn_measured_fraction_theta_full     0.999
_diffrn_reflns_limit_h_min     -10
_diffrn_reflns_limit_h_max     10
_diffrn_reflns_limit_k_min     -14
_diffrn_reflns_limit_k_max     14
_diffrn_reflns_limit_l_min     -20
_diffrn_reflns_limit_l_max     20
_diffrn_standards_number     0
_diffrn_standards_interval_count     .
_diffrn_standards_interval_time     .
_diffrn_standards_decay_%     ?
_refine_special_details
;
Refinement of <i>F</i>^2^ against ALL reflections. The weighted <i>R</i>-factor
<i>wR</i> and goodness of fit <i>S</i> are based on <i>F</i>^2^, conventional
<i>R</i>-factors <i>R</i> are based on <i>F</i>, with <i>F</i> set to zero for
negative <i>F</i>^2^. The threshold expression of <i>F</i>^2^ >
\s(<i>F</i>^2^) is used only for calculating <i>R</i>-factors(gt) <i>etc</i>.
and is not relevant to the choice of reflections for refinement.
<i>R</i>-factors based on <i>F</i>^2^ are statistically about twice as large
as those based on <i>F</i>, and <i>R</i>- factors based on ALL data will be
even larger.
;
_reflns_number_total     3217
_reflns_number_gt     3008
_reflns_threshold_expression     I>2\s(I)
_refine_ls_structure_factor_coef     Fsqd
_refine_ls_matrix_type     full
_refine_ls_R_factor_all     0.0274
_refine_ls_R_factor_gt     0.0247
_refine_ls_wR_factor_gt     0.0587
_refine_ls_wR_factor_ref     0.0597
_refine_ls_goodness_of_fit_ref     1.193
_refine_ls_restrained_S_all     1.939
_refine_ls_number_reflns     3217
_refine_ls_number_parameters     136
_refine_ls_number_restraints     2
_refine_ls_hydrogen_treatment     constr
_refine_ls_weighting_scheme     calc
_refine_ls_weighting_details
         'calc w=1/[\s^2^(Fo^2^)+(0.0220P)^2^+0.4330P] where P=(Fo^2^+2Fc^2^)/3'
_atom_sites_solution_hydrogens     geom
_atom_sites_solution_primary     direct
_atom_sites_solution_secondary     difmap
_refine_ls_shift/su_max     0.001
_refine_ls_shift/su_mean     0.000
_refine_diff_density_max     0.348
_refine_diff_density_min     -0.878
_refine_ls_extinction_method     none
_refine_ls_extinction_coef     ?
loop_
    _atom_type_symbol
    _atom_type_description
    _atom_type_scat_dispersion_real
    _atom_type_scat_dispersion_imag
    _atom_type_scat_source
    'C' 'C' 0.0033 0.0016
                         'International Tables Vol C Tables 4.2.6.8 and 6.1.1.4'
    'H' 'H' 0.0000 0.0000
                         'International Tables Vol C Tables 4.2.6.8 and 6.1.1.4'
    'N' 'N' 0.0061 0.0033
                         'International Tables Vol C Tables 4.2.6.8 and 6.1.1.4'
    'Cl' 'Cl' 0.1484 0.1585
                         'International Tables Vol C Tables 4.2.6.8 and 6.1.1.4'
    'Cd' 'Cd' -0.8075 1.2024
                         'International Tables Vol C Tables 4.2.6.8 and 6.1.1.4'
    'O' 'O' 0.0106 0.0060
                         'International Tables Vol C Tables 4.2.6.8 and 6.1.1.4'
_computing_data_collection     'CrystalClear (Rigaku, 2005)'
_computing_cell_refinement     'CrystalClear (Rigaku, 2005)'
_computing_data_reduction     'CrystalClear (Rigaku, 2005)'
_computing_structure_solution     'SHELXS97 (Sheldrick, 2008)'
_computing_structure_refinement     'SHELXL97 (Sheldrick, 2008)'
_computing_molecular_graphics     'DIAMOND (Brandenburg & Putz, 2005)'
_computing_publication_material     'SHELXL97 (Sheldrick, 2008)'
loop_
    _atom_site_type_symbol
    _atom_site_label
    _atom_site_fract_x
    _atom_site_fract_y
    _atom_site_fract_z
    _atom_site_U_iso_or_equiv
    _atom_site_adp_type
    _atom_site_calc_flag
    _atom_site_refinement_flags
    _atom_site_occupancy
    _atom_site_disorder_assembly
    _atom_site_disorder_group
    Cd Cd1 0.07749(3) 0.14056(2) 0.435513(16) 0.02832(11) Uani d DU 1 . .
    Cl Cl4 0.13747(12) 0.02958(8) 0.59105(5) 0.0299(2) Uani d DU 1 . .
    Cl Cl2 0.34061(12) 0.04831(9) 0.39588(6) 0.0364(2) Uani d . 1 . .
    Cl Cl3 0.13624(14) 0.33698(9) 0.51000(6) 0.0363(2) Uani d . 1 . .
    Cl Cl1 -0.02934(12) 0.23097(9) 0.28873(6) 0.0369(2) Uani d . 1 . .
    N N2 1.0951(4) 0.3458(3) 0.78336(19) 0.0267(6) Uani d . 1 . .
    H H2A 1.0310 0.3654 0.8237 0.032 Uiso calc R 1 . .
    H H2D 1.2013 0.3360 0.8091 0.032 Uiso calc R 1 . .
    N N1 0.8525(4) 0.3466(3) 0.63036(19) 0.0262(6) Uani d . 1 . .
    H H1D 0.9222 0.3270 0.5917 0.031 Uiso calc R 1 . .
    C C6 0.8591(5) 0.2469(3) 0.6942(2) 0.0266(7) Uani d . 1 . .
    H H6A 0.8235 0.1729 0.6649 0.032 Uiso calc R 1 . .
    H H6B 0.7812 0.2642 0.7344 0.032 Uiso calc R 1 . .
    C C4 1.0905(5) 0.4452(3) 0.7205(2) 0.0332(8) Uani d . 1 . .
    H H4A 1.1679 0.4280 0.6800 0.040 Uiso calc R 1 . .
    H H4B 1.1262 0.5191 0.7499 0.040 Uiso calc R 1 . .
    C C5 1.0336(5) 0.2302(3) 0.7425(2) 0.0261(7) Uani d . 1 . .
    H H5A 1.1095 0.2063 0.7019 0.031 Uiso calc R 1 . .
    C C3 0.9163(5) 0.4608(3) 0.6735(2) 0.0328(8) Uani d . 1 . .
    H H3A 0.8411 0.4854 0.7134 0.039 Uiso calc R 1 . .
    H H3B 0.9173 0.5236 0.6311 0.039 Uiso calc R 1 . .
    O O1 0.7146(4) 0.2021(3) 0.49063(18) 0.0422(7) Uani d . 1 . .
    H H1A 0.6727 0.1408 0.4683 0.063 Uiso calc R 1 . .
    C C1 0.6018(5) 0.2547(4) 0.5418(3) 0.0375(9) Uani d . 1 . .
    H H1B 0.5787 0.1985 0.5857 0.045 Uiso calc R 1 . .
    H H1C 0.4965 0.2739 0.5068 0.045 Uiso calc R 1 . .
    C C7 1.0337(6) 0.1329(4) 0.8089(3) 0.0410(10) Uani d . 1 . .
    H H7A 1.1452 0.1236 0.8388 0.061 Uiso calc R 1 . .
    H H7B 0.9976 0.0587 0.7815 0.061 Uiso calc R 1 . .
    H H7C 0.9584 0.1546 0.8486 0.061 Uiso calc R 1 . .
    C C2 0.6798(5) 0.3669(4) 0.5825(3) 0.0372(9) Uani d . 1 . .
    H H2B 0.6075 0.3986 0.6215 0.045 Uiso calc R 1 . .
    H H2C 0.6868 0.4265 0.5384 0.045 Uiso calc R 1 . .
loop_
    _atom_site_aniso_label
    _atom_site_aniso_U_11
    _atom_site_aniso_U_22
    _atom_site_aniso_U_33
    _atom_site_aniso_U_12
    _atom_site_aniso_U_13
    _atom_site_aniso_U_23
    Cd1 0.03076(17) 0.02561(17) 0.02899(17) -0.00180(10) 0.00547(12) 0.00126(10)
    Cl4 0.0366(5) 0.0285(5) 0.0240(4) -0.0056(4) 0.0020(3) 0.0008(3)
    Cl2 0.0334(5) 0.0380(5) 0.0409(5) 0.0029(4) 0.0160(4) 0.0066(4)
    Cl3 0.0476(6) 0.0283(5) 0.0354(5) -0.0012(4) 0.0140(4) -0.0020(4)
    Cl1 0.0296(5) 0.0426(6) 0.0379(5) -0.0037(4) 0.0026(4) 0.0134(4)
    N2 0.0242(15) 0.0290(16) 0.0268(15) 0.0015(12) 0.0028(12) -0.0039(12)
    N1 0.0293(16) 0.0260(16) 0.0234(15) 0.0015(12) 0.0037(12) -0.0019(12)
    C6 0.0281(18) 0.0222(18) 0.0298(18) -0.0016(14) 0.0056(14) 0.0004(14)
    C4 0.038(2) 0.0281(19) 0.0325(19) -0.0086(16) 0.0027(16) 0.0004(16)
    C5 0.0274(18) 0.0234(18) 0.0279(17) 0.0014(14) 0.0049(14) -0.0028(14)
    C3 0.043(2) 0.0246(19) 0.0294(19) -0.0022(16) -0.0009(16) 0.0004(15)
    O1 0.0465(17) 0.0395(17) 0.0403(16) -0.0039(13) 0.0052(13) -0.0102(13)
    C1 0.031(2) 0.040(2) 0.039(2) 0.0002(17) -0.0041(17) -0.0033(18)
    C7 0.049(3) 0.031(2) 0.042(2) 0.0033(18) 0.003(2) 0.0055(18)
    C2 0.038(2) 0.034(2) 0.037(2) 0.0083(17) -0.0064(18) -0.0045(17)
_geom_special_details
;
;
loop_
    _geom_bond_atom_site_label_1
    _geom_bond_atom_site_label_2
    _geom_bond_site_symmetry_2
    _geom_bond_distance
    _geom_bond_publ_flag
    Cd1 Cl3 . 2.5003(11) ?
    Cd1 Cl2 . 2.5052(11) ?
    Cd1 Cl4 3_556 2.5603(10) ?
    Cd1 Cl1 . 2.5690(11) ?
    Cd1 Cl4 . 2.7371(10) ?
    Cl4 Cd1 3_556 2.5603(10) ?
    N2 C4 . 1.486(5) ?
    N2 C5 . 1.495(4) ?
    N2 H2A . 0.9000 ?
    N2 H2D . 0.9000 ?
    N1 C6 . 1.497(4) ?
    N1 C3 . 1.501(5) ?
    N1 C2 . 1.505(5) ?
    N1 H1D . 0.9100 ?
    C6 C5 . 1.514(5) ?
    C6 H6A . 0.9700 ?
    C6 H6B . 0.9700 ?
    C4 C3 . 1.502(6) ?
    C4 H4A . 0.9700 ?
    C4 H4B . 0.9700 ?
    C5 C7 . 1.509(5) ?
    C5 H5A . 0.9800 ?
    C3 H3A . 0.9700 ?
    C3 H3B . 0.9700 ?
    O1 C1 . 1.421(5) ?
    O1 H1A . 0.8200 ?
    C1 C2 . 1.503(5) ?
    C1 H1B . 0.9700 ?
    C1 H1C . 0.9700 ?
    C7 H7A . 0.9600 ?
    C7 H7B . 0.9600 ?
    C7 H7C . 0.9600 ?
    C2 H2B . 0.9700 ?
    C2 H2C . 0.9700 ?
loop_
    _geom_angle_atom_site_label_1
    _geom_angle_atom_site_label_2
    _geom_angle_atom_site_label_3
    _geom_angle_site_symmetry_1
    _geom_angle_site_symmetry_3
    _geom_angle
    _geom_angle_publ_flag
    Cl3 Cd1 Cl2 . . 111.44(4) ?
    Cl3 Cd1 Cl4 . 3_556 143.67(4) ?
    Cl2 Cd1 Cl4 . 3_556 103.18(4) ?
    Cl3 Cd1 Cl1 . . 95.79(4) ?
    Cl2 Cd1 Cl1 . . 97.14(4) ?
    Cl4 Cd1 Cl1 3_556 . 90.41(4) ?
    Cl3 Cd1 Cl4 . . 88.47(3) ?
    Cl2 Cd1 Cl4 . . 89.31(4) ?
    Cl4 Cd1 Cl4 3_556 . 81.10(4) ?
    Cl1 Cd1 Cl4 . . 170.34(3) ?
    Cd1 Cl4 Cd1 3_556 . 98.90(4) ?
    C4 N2 C5 . . 112.1(3) ?
    C4 N2 H2A . . 109.2 ?
    C5 N2 H2A . . 109.2 ?
    C4 N2 H2D . . 109.2 ?
    C5 N2 H2D . . 109.2 ?
    H2A N2 H2D . . 107.9 ?
    C6 N1 C3 . . 110.1(3) ?
    C6 N1 C2 . . 113.4(3) ?
    C3 N1 C2 . . 109.6(3) ?
    C6 N1 H1D . . 107.9 ?
    C3 N1 H1D . . 107.9 ?
    C2 N1 H1D . . 107.9 ?
    N1 C6 C5 . . 112.2(3) ?
    N1 C6 H6A . . 109.2 ?
    C5 C6 H6A . . 109.2 ?
    N1 C6 H6B . . 109.2 ?
    C5 C6 H6B . . 109.2 ?
    H6A C6 H6B . . 107.9 ?
    N2 C4 C3 . . 110.8(3) ?
    N2 C4 H4A . . 109.5 ?
    C3 C4 H4A . . 109.5 ?
    N2 C4 H4B . . 109.5 ?
    C3 C4 H4B . . 109.5 ?
    H4A C4 H4B . . 108.1 ?
    N2 C5 C7 . . 110.4(3) ?
    N2 C5 C6 . . 109.9(3) ?
    C7 C5 C6 . . 110.7(3) ?
    N2 C5 H5A . . 108.6 ?
    C7 C5 H5A . . 108.6 ?
    C6 C5 H5A . . 108.6 ?
    N1 C3 C4 . . 111.4(3) ?
    N1 C3 H3A . . 109.4 ?
    C4 C3 H3A . . 109.4 ?
    N1 C3 H3B . . 109.4 ?
    C4 C3 H3B . . 109.4 ?
    H3A C3 H3B . . 108.0 ?
    C1 O1 H1A . . 109.5 ?
    O1 C1 C2 . . 109.0(3) ?
    O1 C1 H1B . . 109.9 ?
    C2 C1 H1B . . 109.9 ?
    O1 C1 H1C . . 109.9 ?
    C2 C1 H1C . . 109.9 ?
    H1B C1 H1C . . 108.3 ?
    C5 C7 H7A . . 109.5 ?
    C5 C7 H7B . . 109.5 ?
    H7A C7 H7B . . 109.5 ?
    C5 C7 H7C . . 109.5 ?
    H7A C7 H7C . . 109.5 ?
    H7B C7 H7C . . 109.5 ?
    C1 C2 N1 . . 113.1(3) ?
    C1 C2 H2B . . 109.0 ?
    N1 C2 H2B . . 109.0 ?
    C1 C2 H2C . . 109.0 ?
    N1 C2 H2C . . 109.0 ?
    H2B C2 H2C . . 107.8 ?
loop_
    _geom_torsion_atom_site_label_1
    _geom_torsion_atom_site_label_2
    _geom_torsion_atom_site_label_3
    _geom_torsion_atom_site_label_4
    _geom_torsion_site_symmetry_1
    _geom_torsion_site_symmetry_2
    _geom_torsion_site_symmetry_3
    _geom_torsion_site_symmetry_4
    _geom_torsion
    _geom_torsion_publ_flag
    Cl3 Cd1 Cl4 Cd1 . . . 3_556 145.07(4) ?
    Cl2 Cd1 Cl4 Cd1 . . . 3_556 -103.46(4) ?
    Cl4 Cd1 Cl4 Cd1 3_556 . . 3_556 0.0 ?
    Cl1 Cd1 Cl4 Cd1 . . . 3_556 28.7(2) ?
    C3 N1 C6 C5 . . . . -55.7(4) ?
    C2 N1 C6 C5 . . . . -178.9(3) ?
    C5 N2 C4 C3 . . . . 56.5(4) ?
    C4 N2 C5 C7 . . . . -177.7(3) ?
    C4 N2 C5 C6 . . . . -55.3(4) ?
    N1 C6 C5 N2 . . . . 55.2(4) ?
    N1 C6 C5 C7 . . . . 177.4(3) ?
    C6 N1 C3 C4 . . . . 55.9(4) ?
    C2 N1 C3 C4 . . . . -178.7(3) ?
    N2 C4 C3 N1 . . . . -56.5(4) ?
    O1 C1 C2 N1 . . . . -53.4(5) ?
    C6 N1 C2 C1 . . . . -52.8(5) ?
    C3 N1 C2 C1 . . . . -176.3(3) ?
loop_
    _geom_hbond_atom_site_label_D
    _geom_hbond_atom_site_label_H
    _geom_hbond_atom_site_label_A
    _geom_hbond_site_symmetry_A
    _geom_hbond_distance_DH
    _geom_hbond_distance_HA
    _geom_hbond_distance_DA
    _geom_hbond_angle_DHA
    O1 H1A Cl4 3_656 0.82 2.68 3.188(3) 121
    N1 H1D Cl3 1_655 0.91 2.29 3.163(3) 161
    N2 H2D Cl4 2_656 0.90 2.88 3.405(3) 119
    N2 H2D Cl1 4_766 0.90 2.35 3.125(3) 144
    N2 H2A Cl2 4_666 0.90 2.25 3.119(3) 164
data_global
_journal_date_recd_electronic     2010-12-09
_journal_date_accepted     2011-02-23
_journal_name_full     'Acta Crystallographica, Section E'
_journal_year     2011
_journal_volume     67
_journal_issue      4
_journal_page_first     o749
_journal_page_last     o749
_journal_paper_category     QO
_journal_coeditor_code     RN2080
_publ_contact_author_name     'Tao,Rong*'
_publ_contact_author_address
;
Ordered Matter Science Research Center, Southeast UniVersity,
Nanjing 210096, People's Republic of China
;
_publ_contact_author_email     rongtao198806@163.com
_publ_contact_author_fax     '86-25-52090626'
_publ_contact_author_phone     '86-25-52090626'
_publ_section_title
;
Bis[(2<i>S</i>,4<i>S</i>)-4-(2-hydroxyethyl)-2-methylpiperazine-1,4-diium]
di-\m-chlorido-bis[trichloridocadmium(II)]
;
loop_
    _publ_author_name
    _publ_author_footnote
    _publ_author_address
    'Rong, Tao' .
;
Ordered Matter Science Research Center, Southeast University,
Nanjing 210096, People's Republic of China
;
