# Supplementary material for: Bis[(2S,4S)-4-(2-hy­droxy­eth­yl)-2-methyl­piperazine-1,4-diium] di-μ-chlorido-bis­[trichloridocadmium(II)]
Source: Acta Crystallogr Sect E Struct Rep Online. 2011 Mar 2;67(Pt 4):m396. doi: 10.1107/S1600536811006945 (PMC3099779; doi:10.1107/S1600536811006945)
Supplement: Supplementary file 2 [file e-67-0m396-Isup2.hkl]

# 
# h,k,l, Fc-squared, Fo-squared, sigma(Fo-squared) and status flag 
# 
data_I
_shelx_title ' 1 in P2(1)/n' 
_shelx_refln_list_code          4 
_shelx_F_calc_maximum      231.52 
_exptl_crystal_F_000       792.00 
_reflns_d_resolution_high  0.7701 
 
loop_ 
 _symmetry_equiv_pos_as_xyz 
 'x, y, z' 
 '-x+1/2, y+1/2, -z+1/2' 
 '-x, -y, -z' 
 'x-1/2, -y-1/2, z-1/2' 
 
_cell_length_a     8.0318 
_cell_length_b    11.1444 
_cell_length_c    15.8164 
_cell_angle_alpha  90.000 
_cell_angle_beta   97.808 
_cell_angle_gamma  90.000 
 
_shelx_F_squared_multiplier     1.000 
 
loop_ 
 _refln_index_h 
 _refln_index_k 
 _refln_index_l 
 _refln_F_squared_calc 
 _refln_F_squared_meas 
 _refln_F_squared_sigma 
 _refln_observed_status 
   2   0   0    15744.93    15170.77    182.50 o 
   4   0   0    19615.43    18964.21    495.30 o 
   6   0   0     1030.99     1019.65     38.91 o 
   8   0   0      313.53      360.63     31.43 o 
  10   0   0      160.14      162.01     28.75 o 
   1   1   0     3174.19     3313.70     28.89 o 
   2   1   0    27375.41    26480.69    246.65 o 
   3   1   0     3393.16     3563.03     39.43 o 
   4   1   0     5874.19     6333.38     84.35 o 
   5   1   0     1304.26     1292.27     19.95 o 
   6   1   0       41.45       93.54     19.95 o 
   7   1   0     1307.35     1303.83     42.78 o 
   8   1   0     2653.28     2521.34     80.59 o 
   9   1   0        0.82       -5.87      8.00 o 
  10   1   0      704.27      680.58     38.64 o 
   0   2   0     7939.46     7252.25    219.18 o 
   1   2   0     7832.77     7574.41    246.84 o 
   2   2   0     5426.15     5454.26    135.44 o 
   3   2   0    15613.21    15511.71    181.87 o 
   4   2   0     2822.96     2835.30     42.47 o 
   5   2   0     1747.18     1713.21     29.19 o 
   6   2   0      469.95      450.47     11.14 o 
   7   2   0        2.20       33.26     11.77 o 
   8   2   0       29.63       60.09     10.42 o 
   9   2   0     1120.75     1093.99     44.27 o 
  10   2   0       30.85       20.12      9.56 o 
   1   3   0    12028.07    11656.45    177.75 o 
   2   3   0     5572.98     5499.44     88.54 o 
   3   3   0     6761.39     7138.12     96.71 o 
   4   3   0     5500.33     5542.19     77.76 o 
   5   3   0      967.75      953.46     18.48 o 
   6   3   0      166.18      175.02      9.24 o 
   7   3   0     4947.26     4905.67    132.94 o 
   8   3   0       35.97       45.25     12.20 o 
   9   3   0      543.73      523.74     27.74 o 
  10   3   0        0.20       -1.89      7.29 o 
   0   4   0     4835.65     4384.57     75.86 o 
   1   4   0     6313.04     6479.69    119.01 o 
   2   4   0     1525.12     1580.30     32.50 o 
   3   4   0      268.32      264.69     12.33 o 
   4   4   0     1854.62     1952.64     47.45 o 
   5   4   0     3669.59     3665.75     62.49 o 
   6   4   0     5652.72     5726.43    104.01 o 
   7   4   0      123.29      138.43      9.38 o 
   8   4   0     1326.26     1284.60     45.92 o 
   9   4   0      906.25      888.66     40.69 o 
   1   5   0      381.90      355.35      7.67 o 
   2   5   0    21702.30    20825.95    265.53 o 
   3   5   0      520.94      539.38     12.92 o 
   4   5   0     5947.09     6044.45    103.72 o 
   5   5   0      338.13      351.48     11.37 o 
   6   5   0      637.81      657.20     17.83 o 
   7   5   0      808.09      815.66     27.36 o 
   8   5   0       46.68       37.50      8.56 o 
   9   5   0        2.28       13.04     13.79 o 
   0   6   0     7721.63     7590.76    131.59 o 
   1   6   0      277.39      272.45      6.50 o 
   2   6   0        3.11       19.43      3.99 o 
   3   6   0     3417.33     3426.35     60.37 o 
   4   6   0     3368.62     3388.82     66.60 o 
   5   6   0     6970.62     7277.19    199.41 o 
   6   6   0      940.88      938.32     24.40 o 
   7   6   0        9.71       22.64      6.31 o 
   8   6   0       93.45       99.29     11.03 o 
   9   6   0     1010.96      932.42     50.78 o 
   1   7   0     4208.75     4257.03     66.33 o 
   2   7   0      401.86      402.93      9.91 o 
   3   7   0      144.96      139.55      7.31 o 
   4   7   0        0.99        8.96      3.46 o 
   5   7   0     1855.68     1918.88     56.95 o 
   6   7   0      195.77      199.45     10.65 o 
   7   7   0     2736.86     2603.92     67.36 o 
   8   7   0       88.63      105.74     15.96 o 
   9   7   0      253.98      247.54     56.29 o 
   0   8   0     4440.19     4385.86     91.58 o 
   1   8   0     3117.94     3056.29     93.41 o 
   2   8   0     3371.43     3373.06     53.87 o 
   3   8   0     3315.29     3248.11     69.48 o 
   4   8   0        5.99       13.49      4.66 o 
   5   8   0      340.02      366.04     13.32 o 
   6   8   0     1157.62     1220.35     37.99 o 
   7   8   0      104.64      118.69     12.25 o 
   8   8   0      296.17      335.96     37.96 o 
   1   9   0     2996.58     2828.71     59.56 o 
   2   9   0     5465.32     5439.74    133.69 o 
   3   9   0      455.05      466.00     17.06 o 
   4   9   0     3566.31     3642.45     87.84 o 
   5   9   0        4.13        7.29      4.93 o 
   6   9   0       16.61       43.55      7.54 o 
   7   9   0      446.89      461.38     29.65 o 
   8   9   0      555.36      603.86     53.01 o 
   0  10   0    16153.97    16090.95    564.43 o 
   1  10   0     2489.08     2437.17     65.33 o 
   2  10   0     1419.49     1478.67     46.34 o 
   3  10   0     2444.91     2431.53     61.32 o 
   4  10   0     2772.86     2761.09     73.10 o 
   5  10   0       73.87       84.39      9.38 o 
   6  10   0      476.75      507.53     22.14 o 
   7  10   0      177.93      187.40     26.31 o 
   1  11   0     4236.66     4104.12    113.91 o 
   2  11   0       87.77      100.05      8.44 o 
   3  11   0      482.12      469.54     18.46 o 
   4  11   0      622.20      640.36     25.02 o 
   5  11   0      538.81      517.93     23.34 o 
   6  11   0        1.10       -4.49      7.39 o 
   0  12   0      679.56      695.05     53.65 o 
   1  12   0      231.53      230.96     15.98 o 
   2  12   0       41.15       46.04      8.20 o 
   3  12   0      763.02      697.60     39.05 o 
   4  12   0        4.56        4.24      6.76 o 
   5  12   0      525.58      572.56     39.97 o 
   1  13   0      428.07      467.80     25.78 o 
   2  13   0      271.59      258.88     28.43 o 
   3  13   0      465.47      469.39     35.00 o 
   4  13   0     1310.93     1341.49     70.90 o 
   0  14   0      528.57      529.79     44.73 o 
   1  14   0      155.17      169.60     29.76 o 
   2  14   0      504.15      442.61     35.11 o 
  -9   0   1      547.25      504.00     37.65 o 
  -7   0   1      178.40      159.60     15.97 o 
  -5   0   1     6600.37     6537.17    133.27 o 
  -3   0   1        6.42        7.88      5.32 o 
   1   0   1    51968.23    42734.54   1054.57 o 
   3   0   1        7.84       26.41     15.62 o 
   5   0   1    16597.05    16316.26    276.01 o 
   7   0   1     1854.86     1851.91     78.65 o 
   9   0   1     1249.09     1187.01     71.17 o 
 -10   1   1       32.97       25.91     11.31 o 
  -9   1   1      505.87      499.00     35.09 o 
  -8   1   1      165.48      149.76     13.73 o 
  -7   1   1     1660.91     1575.89     36.81 o 
  -6   1   1     1617.69     1634.13     29.11 o 
  -5   1   1      204.81      243.65      6.94 o 
  -4   1   1     7907.29     7896.41    108.74 o 
  -3   1   1    30039.15    28973.55    370.41 o 
  -2   1   1     1951.27     2066.81     22.43 o 
  -1   1   1     1698.26     2111.75     16.25 o 
   1   1   1      679.67      661.06      6.78 o 
   2   1   1       82.79       66.09      3.25 o 
   3   1   1     2456.00     2588.34     26.53 o 
   4   1   1        0.36       12.46      1.80 o 
   5   1   1      213.40      236.35     10.13 o 
   6   1   1      215.54      304.24     35.92 o 
   7   1   1       30.92       45.62      8.57 o 
   8   1   1     2109.31     2098.19     69.32 o 
   9   1   1      238.04      262.48     20.12 o 
  10   1   1      239.98      230.16     19.99 o 
 -10   2   1      554.18      513.04     31.38 o 
  -9   2   1       20.57       38.73     11.78 o 
  -8   2   1     3832.96     3819.40    117.22 o 
  -7   2   1     1146.51     1141.15     35.46 o 
  -6   2   1        6.11       29.88      6.68 o 
  -5   2   1     1191.34     1184.96     20.98 o 
  -4   2   1     5274.15     5323.83     75.81 o 
  -3   2   1      102.71       91.89      4.39 o 
  -2   2   1     9399.70     9325.43    291.45 o 
  -1   2   1      188.84      233.40      3.60 o 
   0   2   1    19778.29    17848.75    342.75 o 
   1   2   1      725.63      760.13     17.31 o 
   2   2   1     2568.15     2580.88     27.83 o 
   3   2   1       23.16       30.72      2.65 o 
   4   2   1    22514.89    22491.11    291.33 o 
   5   2   1      914.07      908.16     15.29 o 
   6   2   1     2641.91     2686.87     53.06 o 
   7   2   1      862.06      839.03     31.37 o 
   8   2   1      704.54      743.15     34.20 o 
   9   2   1      605.01      559.02     30.37 o 
  10   2   1      820.24      792.53     41.93 o 
 -10   3   1     1209.99     1191.13     53.32 o 
  -9   3   1       25.64       43.15     10.07 o 
  -8   3   1      843.83      851.25     36.72 o 
  -7   3   1      661.71      613.40     17.56 o 
  -6   3   1     6614.91     6557.24    113.68 o 
  -5   3   1      147.51      145.66      6.60 o 
  -4   3   1      603.77      622.55     11.74 o 
  -3   3   1     4948.27     5173.25    161.50 o 
  -2   3   1        1.87       13.45      3.52 o 
  -1   3   1     1353.64     1340.50     31.13 o 
   0   3   1      422.64      335.18      5.62 o 
   1   3   1    21984.33    21545.58    548.60 o 
   2   3   1    25995.12    24859.24    338.04 o 
   3   3   1     6373.74     6525.28     84.40 o 
   4   3   1     2722.21     2843.20     41.04 o 
   5   3   1      391.04      388.36      9.43 o 
   6   3   1    11342.23    11289.83    183.20 o 
   7   3   1      164.46      178.61     15.09 o 
   8   3   1     3577.14     3519.81    110.45 o 
   9   3   1       36.90       66.06     18.84 o 
  10   3   1        1.36        2.74      7.66 o 
  -9   4   1      105.10      109.39     14.71 o 
  -8   4   1       75.37      153.90     36.66 o 
  -7   4   1     3744.53     3643.84     78.56 o 
  -6   4   1      383.36      395.14     13.48 o 
  -5   4   1     9310.40     9406.40    152.70 o 
  -4   4   1      372.76      369.66      8.74 o 
  -3   4   1     2971.56     2887.72     57.34 o 
  -2   4   1     2153.58     2175.37     49.43 o 
  -1   4   1     5535.24     5305.92     91.42 o 
   0   4   1      529.71      490.76     10.52 o 
   1   4   1    15211.51    14408.09    249.88 o 
   2   4   1       11.52       13.36      2.29 o 
   3   4   1     2024.75     2090.49     34.51 o 
   4   4   1      223.79      265.10      7.93 o 
   5   4   1      828.27      839.10     19.35 o 
   6   4   1     1251.13     1223.75     27.01 o 
   7   4   1     1162.97     1160.12     39.47 o 
   8   4   1      255.72      226.04     16.31 o 
   9   4   1       33.36       28.28      9.56 o 
  -9   5   1     1789.85     1713.45     66.48 o 
  -8   5   1      198.36      216.43     15.51 o 
  -7   5   1     1323.07     1267.15     37.37 o 
  -6   5   1      908.52      928.31     23.47 o 
  -5   5   1     1325.10     1370.22     28.31 o 
  -4   5   1     1163.62     1207.52     41.05 o 
  -3   5   1     3343.40     3680.46     99.16 o 
  -2   5   1       19.74       30.52      2.97 o 
  -1   5   1     4438.83     4562.67     61.34 o 
   0   5   1        2.38        2.44      1.75 o 
   1   5   1      138.33      164.92      6.47 o 
   2   5   1     4850.00     4932.75     91.56 o 
   3   5   1    20995.13    19155.29    732.05 o 
   4   5   1        0.35       -1.08      4.14 o 
   5   5   1     9692.98     9882.97    240.55 o 
   6   5   1      257.20      248.97     10.43 o 
   7   5   1      156.80      154.03     12.82 o 
   8   5   1        0.19       12.12      7.76 o 
   9   5   1      449.98      428.95     25.91 o 
  -9   6   1       29.81       22.72     20.25 o 
  -8   6   1      335.55      331.29     18.86 o 
  -7   6   1      352.27      324.29     13.55 o 
  -6   6   1      136.45      149.85      8.75 o 
  -5   6   1     6173.90     6252.92    128.73 o 
  -4   6   1     1287.07     1320.72     28.15 o 
  -3   6   1     3834.23     3784.94     56.45 o 
  -2   6   1     3216.44     3144.18     41.32 o 
  -1   6   1     7035.41     6504.09    111.93 o 
   0   6   1      199.59      192.55      4.97 o 
   1   6   1     7342.26     7334.92     96.01 o 
   2   6   1     2873.36     2907.32     42.74 o 
   3   6   1      201.15      198.43      8.10 o 
   4   6   1     7606.86     7810.66    134.23 o 
   5   6   1      114.56      118.22     10.33 o 
   6   6   1     1344.73     1373.01     32.00 o 
   7   6   1       69.20       70.88     10.74 o 
   8   6   1      130.86      112.39     13.39 o 
   9   6   1       49.75       72.25     22.12 o 
  -9   7   1      446.84      479.13     46.64 o 
  -8   7   1      661.37      654.65     37.97 o 
  -7   7   1        0.32       -4.28      4.28 o 
  -6   7   1     6744.78     6705.82    153.56 o 
  -5   7   1     1190.46     1187.02     33.44 o 
  -4   7   1     2891.15     2960.77     85.91 o 
  -3   7   1     1642.80     1605.60     27.02 o 
  -2   7   1      424.89      406.15      7.95 o 
  -1   7   1        0.31        3.74      1.57 o 
   0   7   1     2261.62     2153.53     58.12 o 
   1   7   1     8146.40     8063.06    114.11 o 
   2   7   1    10233.47    10394.53    176.65 o 
   3   7   1       26.45       47.07      4.70 o 
   4   7   1      471.11      510.00     17.46 o 
   5   7   1     2216.29     2237.08     51.03 o 
   6   7   1     2067.56     2025.26     46.11 o 
   7   7   1       77.36       94.79     19.35 o 
   8   7   1      866.55      782.29     35.94 o 
  -8   8   1      933.04      975.89     68.21 o 
  -7   8   1       10.95       21.40     11.16 o 
  -6   8   1      187.38      187.43     12.07 o 
  -5   8   1      445.29      458.73     18.15 o 
  -4   8   1     1134.74     1188.11     26.08 o 
  -3   8   1      276.07      276.82     11.00 o 
  -2   8   1     1753.40     1752.72     37.84 o 
  -1   8   1     1728.82     1648.42     64.60 o 
   0   8   1      864.37      872.12     20.53 o 
   1   8   1     3494.19     3352.93     52.58 o 
   2   8   1     1358.87     1319.77     28.81 o 
   3   8   1      163.86      176.48      8.54 o 
   4   8   1     5842.97     6069.04    115.60 o 
   5   8   1      362.40      365.60     18.18 o 
   6   8   1      674.76      665.94     21.48 o 
   7   8   1     1604.30     1577.27     66.30 o 
   8   8   1        4.39        5.38      8.59 o 
  -8   9   1      103.83      120.06     23.28 o 
  -7   9   1     1200.67     1128.91     55.64 o 
  -6   9   1      322.09      309.78     17.16 o 
  -5   9   1      105.85      108.52      8.99 o 
  -4   9   1      425.25      399.79     17.21 o 
  -3   9   1     7010.95     7179.66    154.52 o 
  -2   9   1        2.90       14.34      9.71 o 
  -1   9   1     3344.83     3269.14     82.28 o 
   0   9   1       57.81       64.27      6.81 o 
   1   9   1     1796.42     1772.39     33.83 o 
   2   9   1       10.56       10.11      2.82 o 
   3   9   1     1417.52     1390.24     30.52 o 
   4   9   1      878.89      877.90     22.83 o 
   5   9   1      573.90      559.89     20.59 o 
   6   9   1      171.17      150.71     12.92 o 
   7   9   1      142.30      141.28     16.28 o 
   8   9   1       48.37       55.19     21.02 o 
  -7  10   1      594.52      562.92     48.89 o 
  -6  10   1      527.93      513.69     26.65 o 
  -5  10   1      640.87      591.59     25.13 o 
  -4  10   1      815.16      804.63     26.72 o 
  -3  10   1      102.65       95.66      8.35 o 
  -2  10   1     4261.22     4215.15     95.55 o 
  -1  10   1     1211.30     1215.00     31.72 o 
   0  10   1      130.51      156.63     15.61 o 
   1  10   1     5233.03     5155.35    102.07 o 
   2  10   1     1320.86     1337.04     35.75 o 
   3  10   1      166.59      184.36     10.90 o 
   4  10   1       77.17       91.92     10.89 o 
   5  10   1     1509.85     1464.17     45.55 o 
   6  10   1       36.48       45.30      8.29 o 
   7  10   1      497.81      485.07     45.54 o 
  -6  11   1      305.74      333.14     25.78 o 
  -5  11   1       91.16       97.58     13.01 o 
  -4  11   1     1462.54     1467.57     45.19 o 
  -3  11   1      234.96      241.36     13.79 o 
  -2  11   1      587.19      603.91     25.77 o 
  -1  11   1      218.34      249.27     12.51 o 
   0  11   1     4701.99     4661.76    131.54 o 
   1  11   1       41.21       42.26     11.70 o 
   2  11   1      644.30      663.25     27.87 o 
   3  11   1        8.45       23.86      9.46 o 
   4  11   1      242.65      225.33     14.44 o 
   5  11   1       87.31       94.59     10.15 o 
   6  11   1      697.32      670.47     39.86 o 
  -5  12   1      568.48      585.28     40.62 o 
  -4  12   1      606.56      623.80     40.51 o 
  -3  12   1      126.01      139.96     12.76 o 
  -2  12   1      747.95      737.15     30.09 o 
  -1  12   1        2.06        9.78      8.18 o 
   0  12   1     1719.96     1720.59     60.39 o 
   1  12   1      109.64      132.69     17.97 o 
   2  12   1        3.48       18.14      7.68 o 
   3  12   1      481.13      505.72     28.99 o 
   4  12   1     2511.62     2557.37     93.31 o 
   5  12   1      170.78      175.98     27.89 o 
  -4  13   1      169.02      163.51     23.79 o 
  -3  13   1      665.02      619.37     40.69 o 
  -2  13   1       27.64       41.56     10.16 o 
  -1  13   1      341.59      299.16     18.92 o 
   0  13   1       16.74       34.30      9.00 o 
   1  13   1       11.20       37.97     17.24 o 
   2  13   1     1118.90     1149.96     49.64 o 
   3  13   1     1100.62     1110.61     62.68 o 
   4  13   1      158.24      146.61     22.71 o 
  -2  14   1        0.06       -0.28      8.04 o 
  -1  14   1      316.80      316.47     28.83 o 
   0  14   1       22.42       11.39      9.71 o 
   1  14   1      751.14      721.76     46.21 o 
   2  14   1      109.99      166.11     24.92 o 
 -10   0   2      681.89      625.19     50.97 o 
  -8   0   2     1454.17     1430.99     70.01 o 
  -6   0   2     4490.89     4555.48    108.79 o 
  -4   0   2    41524.32    38909.06    741.68 o 
  -2   0   2     6839.28     6939.51    115.07 o 
   2   0   2     1597.98     2036.18     42.99 o 
   4   0   2      411.85      491.07     30.20 o 
   6   0   2      276.48      267.07     19.53 o 
   8   0   2     4039.79     3885.22    168.26 o 
  10   0   2      616.43      566.97     51.07 o 
 -10   1   2        0.46       14.99      8.94 o 
  -9   1   2      382.07      383.33     22.97 o 
  -8   1   2      958.31      965.05     39.42 o 
  -7   1   2     1987.27     1962.19     39.94 o 
  -6   1   2     1158.06     1194.98     29.52 o 
  -5   1   2     6897.57     7084.99    105.68 o 
  -4   1   2     3062.02     3116.41     42.88 o 
  -3   1   2     1394.45     1431.72     18.56 o 
  -2   1   2    53601.54    47077.20    582.76 o 
  -1   1   2     3718.91     3443.15     49.58 o 
   0   1   2     6342.16     6337.10     66.15 o 
   1   1   2     7377.46     7493.40     52.07 o 
   2   1   2     3344.73     3523.60     55.50 o 
   3   1   2     1280.23     1243.22     19.25 o 
   4   1   2      591.42      533.51     21.48 o 
   5   1   2      388.31      388.82     20.16 o 
   6   1   2     2337.86     2369.03     63.58 o 
   7   1   2      793.28      776.90     30.86 o 
   8   1   2      411.64      462.75     25.13 o 
   9   1   2      521.29      481.89     27.58 o 
  10   1   2       36.40       70.23     13.39 o 
 -10   2   2      333.09      317.33     22.78 o 
  -9   2   2     1544.21     1552.50     59.61 o 
  -8   2   2      380.78      388.17     20.48 o 
  -7   2   2     3611.26     3565.75     73.61 o 
  -6   2   2       37.23       46.45      4.58 o 
  -5   2   2       17.42       40.81      3.89 o 
  -4   2   2      118.49      128.08      5.27 o 
  -3   2   2    21910.26    21811.06    292.24 o 
  -2   2   2    15921.75    16164.03    157.58 o 
  -1   2   2    19755.05    18214.88    170.05 o 
   0   2   2       85.93      121.13      2.94 o 
   1   2   2     4444.72     4986.60     54.02 o 
   2   2   2     2502.41     2680.38     35.06 o 
   3   2   2     2007.55     2148.30     26.09 o 
   4   2   2     3815.81     3941.96     55.74 o 
   5   2   2    10397.78    10123.03    150.32 o 
   6   2   2     3906.00     3779.86    116.11 o 
   7   2   2     1435.70     1442.82     51.03 o 
   8   2   2        4.40       35.35      9.20 o 
   9   2   2      676.29      679.61     32.93 o 
  10   2   2       20.27       55.88     12.64 o 
 -10   3   2      283.33      280.02     22.49 o 
  -9   3   2       71.06       64.40     10.93 o 
  -8   3   2     1125.97     1119.61     44.86 o 
  -7   3   2      862.60      856.93     22.51 o 
  -6   3   2      653.91      642.93     16.80 o 
  -5   3   2     7115.35     7337.84    115.22 o 
  -4   3   2       36.37       61.34      5.11 o 
  -3   3   2     3395.66     3651.29     61.11 o 
  -2   3   2      111.41      108.44      8.25 o 
  -1   3   2      329.36      403.11      6.92 o 
   0   3   2     2257.30     2226.19     27.32 o 
   1   3   2     1492.16     1492.70     33.11 o 
   2   3   2       55.64       88.82      9.94 o 
   3   3   2    14502.06    14531.65    188.87 o 
   4   3   2     1812.67     1949.60     38.32 o 
   5   3   2        2.96       16.04      5.09 o 
   6   3   2       79.30       92.82     11.61 o 
   7   3   2     5183.95     4999.84    140.34 o 
   8   3   2        2.90       -4.89      6.93 o 
   9   3   2      757.13      684.95     34.76 o 
 -10   4   2       81.65      104.95     19.97 o 
  -9   4   2      941.10      917.77     39.33 o 
  -8   4   2      204.42      185.69     14.22 o 
  -7   4   2      270.51      277.79     11.16 o 
  -6   4   2     1183.20     1213.80     27.07 o 
  -5   4   2     1246.80     1259.41     25.19 o 
  -4   4   2     6714.54     6694.51    127.30 o 
  -3   4   2      216.07      235.16      7.20 o 
  -2   4   2     2517.27     2575.08     37.88 o 
  -1   4   2     1181.37     1148.99     28.68 o 
   0   4   2    17605.96    16891.77    403.54 o 
   1   4   2    13680.09    13084.79    187.74 o 
   2   4   2    34436.59    32595.31    425.96 o 
   3   4   2     4487.87     4772.10    113.93 o 
   4   4   2     2788.07     3048.25     48.78 o 
   5   4   2     2896.96     2907.35     49.85 o 
   6   4   2      538.13      539.39     17.46 o 
   7   4   2      124.56      158.34     12.86 o 
   8   4   2      594.33      600.65     29.19 o 
   9   4   2        6.58       15.00      9.02 o 
  -9   5   2        0.44        6.50      7.40 o 
  -8   5   2     1016.53      942.88     41.95 o 
  -7   5   2       34.28       47.89      6.22 o 
  -6   5   2     6329.35     6347.41    130.76 o 
  -5   5   2       29.60       54.48      8.35 o 
  -4   5   2        4.67       20.47      5.01 o 
  -3   5   2     1375.36     1447.62     24.77 o 
  -2   5   2    17100.85    17047.59    212.54 o 
  -1   5   2      325.91      310.41     11.78 o 
   0   5   2     6592.96     6555.63     71.82 o 
   1   5   2     6040.64     6118.94     96.23 o 
   2   5   2        0.85       18.81      2.99 o 
   3   5   2     1812.59     1900.93     40.31 o 
   4   5   2     3810.55     3935.43     73.15 o 
   5   5   2       94.51       93.93      7.57 o 
   6   5   2     4354.11     4285.13     81.36 o 
   7   5   2      165.25      157.19     13.09 o 
   8   5   2       29.50       40.63      9.20 o 
   9   5   2        1.33        8.98      8.85 o 
  -9   6   2     1959.79     1902.12    111.18 o 
  -8   6   2       51.07       70.49     10.01 o 
  -7   6   2      371.90      374.18     14.77 o 
  -6   6   2      416.51      402.03     15.59 o 
  -5   6   2        0.24       -2.49      3.13 o 
  -4   6   2     3922.95     4192.20    140.51 o 
  -3   6   2       96.29      110.63      6.41 o 
  -2   6   2      164.95      160.48      4.93 o 
  -1   6   2    11728.45    11456.81    122.57 o 
   0   6   2    10571.83     9571.18    341.22 o 
   1   6   2     3219.85     3125.61     49.30 o 
   2   6   2     5788.15     6104.11    118.93 o 
   3   6   2     5077.49     5317.25     85.79 o 
   4   6   2      635.18      644.01     20.36 o 
   5   6   2     4616.64     4681.93     89.26 o 
   6   6   2      134.02      146.40      8.61 o 
   7   6   2       96.53       95.37     10.92 o 
   8   6   2      144.25      155.15     14.03 o 
   9   6   2      294.26      295.56     22.25 o 
  -9   7   2      184.09      225.40     41.14 o 
  -8   7   2       13.26       56.88     15.88 o 
  -7   7   2      602.66      615.65     24.06 o 
  -6   7   2        7.69       23.40      6.67 o 
  -5   7   2     5731.70     5722.07    105.54 o 
  -4   7   2      107.19      108.53      5.95 o 
  -3   7   2     1529.60     1539.00     24.95 o 
  -2   7   2      231.39      251.47      9.82 o 
  -1   7   2     4911.89     4721.11     79.86 o 
   0   7   2      598.45      559.76     14.01 o 
   1   7   2     6895.63     6925.19    115.80 o 
   2   7   2      688.25      721.23     22.66 o 
   3   7   2     5766.24     5706.24    112.19 o 
   4   7   2      564.00      560.24     15.99 o 
   5   7   2     1539.47     1553.39     35.37 o 
   6   7   2      439.69      463.93     16.75 o 
   7   7   2     1610.17     1530.11     54.70 o 
   8   7   2      116.08      121.24     14.59 o 
  -8   8   2       65.02       82.10     21.70 o 
  -7   8   2     2000.27     1949.76     64.76 o 
  -6   8   2     1013.96     1022.97     32.11 o 
  -5   8   2       36.03       62.44      7.47 o 
  -4   8   2     1812.18     1887.72     56.88 o 
  -3   8   2     2512.66     2548.17     54.46 o 
  -2   8   2     1009.59     1019.99     25.14 o 
  -1   8   2     1554.99     1605.23     46.29 o 
   0   8   2      183.08      173.84      6.22 o 
   1   8   2        1.37       20.10      8.07 o 
   2   8   2     4294.75     4012.99    142.83 o 
   3   8   2        6.14       18.26      7.91 o 
   4   8   2        9.78       25.30      9.49 o 
   5   8   2     1981.78     1952.67     46.24 o 
   6   8   2     1534.39     1527.00     40.33 o 
   7   8   2      630.57      622.83     30.88 o 
   8   8   2      482.47      432.77     31.23 o 
  -8   9   2     1175.51     1167.67     76.77 o 
  -7   9   2      697.32      682.66     34.85 o 
  -6   9   2     1560.91     1479.17     42.75 o 
  -5   9   2       80.36       97.93      8.07 o 
  -4   9   2     2107.84     2056.04     56.76 o 
  -3   9   2      881.02      837.27     25.23 o 
  -2   9   2    10002.72     9618.38    194.56 o 
  -1   9   2        8.38       33.11      9.16 o 
   0   9   2     1330.89     1376.92     38.21 o 
   1   9   2     1090.53     1050.67     21.08 o 
   2   9   2      409.30      414.75     17.62 o 
   3   9   2     1347.09     1374.14     30.13 o 
   4   9   2      907.77      950.35     24.96 o 
   5   9   2        4.55        1.51      5.04 o 
   6   9   2      865.87      888.06     33.28 o 
   7   9   2        1.87        5.15      9.24 o 
  -7  10   2      623.97      596.97     39.99 o 
  -6  10   2      477.03      475.89     28.24 o 
  -5  10   2      141.27      141.36     10.95 o 
  -4  10   2     4196.22     3910.85    188.36 o 
  -3  10   2     3669.81     3737.64    117.45 o 
  -2  10   2       33.88       51.10     12.19 o 
  -1  10   2     2140.90     2014.95     57.07 o 
   0  10   2     1199.04     1137.77     50.33 o 
   1  10   2       96.22       97.70      9.10 o 
   2  10   2      908.14      875.60     24.92 o 
   3  10   2       12.48       29.83      9.38 o 
   4  10   2      171.87      178.30     13.59 o 
   5  10   2       96.41      108.15     10.66 o 
   6  10   2       40.44       45.70     10.77 o 
   7  10   2      409.82      467.29     43.14 o 
  -6  11   2       75.05      103.84     23.02 o 
  -5  11   2     2321.42     2310.77     87.23 o 
  -4  11   2        1.67        8.99      6.46 o 
  -3  11   2     1887.37     1810.43     84.42 o 
  -2  11   2      546.77      558.29     20.06 o 
  -1  11   2       50.47       61.72      9.02 o 
   0  11   2      471.25      500.14     18.98 o 
   1  11   2     1934.19     1934.67     59.75 o 
   2  11   2       56.30       90.10     10.75 o 
   3  11   2      210.09      230.45     16.37 o 
   4  11   2      251.46      395.48     57.86 o 
   5  11   2      429.76      457.12     23.64 o 
   6  11   2        4.11       -9.75     17.91 o 
  -5  12   2       13.84       39.05     18.56 o 
  -4  12   2      543.25      505.20     31.45 o 
  -3  12   2     1206.51     1225.50     66.13 o 
  -2  12   2       36.19       57.95     10.57 o 
  -1  12   2     3072.08     2988.25     91.01 o 
   0  12   2       65.78       82.00     11.10 o 
   1  12   2      491.81      503.25     25.10 o 
   2  12   2       24.16       40.92     10.01 o 
   3  12   2      756.12      767.69     35.03 o 
   4  12   2      589.17      654.43     33.46 o 
   5  12   2     1541.36     1521.30     64.57 o 
  -4  13   2        0.24        2.25     10.82 o 
  -3  13   2      199.86      176.40     21.12 o 
  -2  13   2      193.00      204.96     22.50 o 
  -1  13   2      101.48      107.67     13.97 o 
   0  13   2     1975.13     1894.06     73.10 o 
   1  13   2        1.13       -1.65      6.01 o 
   2  13   2       84.60      118.48     21.95 o 
   3  13   2      214.87      222.26     19.29 o 
   4  13   2     1402.15     1402.41     77.70 o 
  -2  14   2      394.23      394.31     32.73 o 
  -1  14   2       94.34       90.87     17.44 o 
   0  14   2      334.35      359.60     40.79 o 
   1  14   2       25.68       32.14     12.45 o 
   2  14   2     1644.74     1754.88     79.33 o 
  -9   0   3      814.42      804.77     51.36 o 
  -7   0   3      545.87      559.26     22.49 o 
  -5   0   3    16527.03    17014.38    364.09 o 
  -3   0   3    37572.78    35360.00    594.69 o 
  -1   0   3    12906.89    12069.92    212.18 o 
   1   0   3    20672.72    21171.80    370.12 o 
   3   0   3    22711.14    23596.64    592.98 o 
   5   0   3     2022.91     1973.45     70.36 o 
   7   0   3       40.44       83.40     15.29 o 
   9   0   3     1789.49     1703.78    100.05 o 
 -10   1   3      595.21      651.91     34.90 o 
  -9   1   3       34.41       37.32      9.19 o 
  -8   1   3      464.93      442.64     23.97 o 
  -7   1   3     3305.98     3304.78     64.92 o 
  -6   1   3     6331.00     6221.19    106.12 o 
  -5   1   3     4700.72     4880.11     76.49 o 
  -4   1   3     5801.93     5920.06     81.29 o 
  -3   1   3    11073.28    11571.64    167.84 o 
  -2   1   3     3698.96     4004.78     42.31 o 
  -1   1   3    27581.58    22794.97    767.92 o 
   0   1   3      959.32      892.34      7.19 o 
   1   1   3     1800.43     1908.57     38.83 o 
   2   1   3      274.22      248.21     10.70 o 
   3   1   3     6326.92     6930.19    137.30 o 
   4   1   3     8303.35     8423.93    169.96 o 
   5   1   3     5140.69     5081.25    121.28 o 
   6   1   3       92.05      124.15     10.52 o 
   7   1   3     3982.43     4072.66    119.07 o 
   8   1   3     2080.51     2012.31     71.18 o 
   9   1   3      186.22      208.18     18.52 o 
 -10   2   3      258.21      260.82     21.72 o 
  -9   2   3       51.51       52.69     10.44 o 
  -8   2   3     2788.69     2782.35     83.32 o 
  -7   2   3       90.17       91.50      7.05 o 
  -6   2   3      142.17      144.54      7.06 o 
  -5   2   3     4850.82     4928.59     78.04 o 
  -4   2   3       46.31       73.81      8.98 o 
  -3   2   3     5873.32     5887.61     69.49 o 
  -2   2   3     2042.22     1986.01     22.05 o 
  -1   2   3     1711.26     1733.20     14.75 o 
   0   2   3    32624.93    27703.34    464.14 o 
   1   2   3       19.16       24.90      2.70 o 
   2   2   3     2037.93     2161.27     25.38 o 
   3   2   3     3181.13     3494.90     49.78 o 
   4   2   3     5525.88     5378.51     73.15 o 
   5   2   3       10.09        9.06      5.12 o 
   6   2   3     5565.88     5689.32    147.58 o 
   7   2   3       43.45       47.43      8.82 o 
   8   2   3      696.50      670.02     30.61 o 
   9   2   3      116.80      124.69     14.67 o 
 -10   3   3      366.22      387.44     30.57 o 
  -9   3   3      294.07      284.08     19.49 o 
  -8   3   3      241.96      256.59     15.77 o 
  -7   3   3     4502.63     4433.36     89.54 o 
  -6   3   3      524.51      548.04     15.35 o 
  -5   3   3       15.75       63.65     11.73 o 
  -4   3   3     2218.20     2216.39     38.75 o 
  -3   3   3     6325.94     6363.31     77.55 o 
  -2   3   3    27281.95    25695.84    300.68 o 
  -1   3   3     3232.73     2999.40     54.31 o 
   0   3   3      174.24      184.24      3.79 o 
   1   3   3     1628.85     1721.61     28.63 o 
   2   3   3    22644.07    21956.86    331.35 o 
   3   3   3     2505.12     2518.26     36.49 o 
   4   3   3     4920.62     5177.11     88.21 o 
   5   3   3      859.33      843.09     18.87 o 
   6   3   3       48.73       65.05      8.75 o 
   7   3   3      633.70      600.91     27.99 o 
   8   3   3      423.04      363.52     21.28 o 
   9   3   3      277.80      298.95     21.17 o 
 -10   4   3        0.48        3.52     12.18 o 
  -9   4   3     1259.35     1191.59     49.35 o 
  -8   4   3      254.34      263.24     13.99 o 
  -7   4   3      320.04      330.05     11.88 o 
  -6   4   3       47.71       64.71      6.17 o 
  -5   4   3     1949.32     2068.11     41.69 o 
  -4   4   3       19.78       40.48      4.45 o 
  -3   4   3     7680.86     7807.75    121.24 o 
  -2   4   3        3.77       17.78      4.94 o 
  -1   4   3     1337.10     1348.51     25.07 o 
   0   4   3     3002.03     3014.20     31.74 o 
   1   4   3    39868.79    36547.86    705.53 o 
   2   4   3     2255.59     2418.66     36.46 o 
   3   4   3     9759.39     9833.17    232.25 o 
   4   4   3     2595.59     2723.95     44.35 o 
   5   4   3      110.80      120.26      5.49 o 
   6   4   3     3634.29     3548.10     94.90 o 
   7   4   3     1363.02     1319.19     45.38 o 
   8   4   3       36.75       57.37     10.49 o 
   9   4   3      866.99      867.85     41.39 o 
  -9   5   3      814.92      756.16     44.61 o 
  -8   5   3      197.78      204.27     13.03 o 
  -7   5   3     1849.92     1867.59     43.32 o 
  -6   5   3      315.11      343.13     13.24 o 
  -5   5   3     3753.13     3705.85     86.95 o 
  -4   5   3      449.66      444.27     11.44 o 
  -3   5   3     1520.57     1623.31     43.11 o 
  -2   5   3      205.61      165.67      5.02 o 
  -1   5   3    42161.83    37631.86   1839.08 o 
   0   5   3     1333.19     1437.67     28.69 o 
   1   5   3     4192.18     4021.00     62.77 o 
   2   5   3     5121.99     5206.55     80.64 o 
   3   5   3     4612.09     4829.44     88.82 o 
   4   5   3       44.98       68.07      7.21 o 
   5   5   3      454.23      481.65     13.29 o 
   6   5   3       93.22       96.84      9.23 o 
   7   5   3      174.92      190.03     17.90 o 
   8   5   3       43.87       53.46     10.73 o 
   9   5   3       66.87       88.35     14.78 o 
  -9   6   3      824.23      893.29     97.65 o 
  -8   6   3      860.15      832.60     34.19 o 
  -7   6   3      273.67      266.56     11.57 o 
  -6   6   3     2593.25     2650.56     73.36 o 
  -5   6   3     2123.04     2121.10     46.52 o 
  -4   6   3       50.40       69.56      4.44 o 
  -3   6   3     1389.31     1375.13     26.53 o 
  -2   6   3     4870.45     4815.37    106.73 o 
  -1   6   3     3156.19     3110.60     82.23 o 
   0   6   3    13279.15    12637.83    208.29 o 
   1   6   3     5821.79     6235.76     88.06 o 
   2   6   3     2630.31     2625.28     41.90 o 
   3   6   3      815.73      868.36     18.95 o 
   4   6   3     3753.15     3787.33     77.94 o 
   5   6   3       24.73       57.52      6.95 o 
   6   6   3     1848.35     1822.92     47.46 o 
   7   6   3      184.56      187.14     15.16 o 
   8   6   3        0.11       28.25     10.00 o 
   9   6   3      586.26      612.87     36.13 o 
  -9   7   3        1.42       35.41     26.53 o 
  -8   7   3      247.57      251.74     40.26 o 
  -7   7   3     1169.30     1161.76     38.65 o 
  -6   7   3      172.59      192.63     17.70 o 
  -5   7   3        2.54       -1.20      2.78 o 
  -4   7   3     1922.62     1987.64     71.69 o 
  -3   7   3     3847.28     3878.27    119.25 o 
  -2   7   3     1034.91      978.97     26.74 o 
  -1   7   3     1243.25     1151.65     22.93 o 
   0   7   3      945.01      960.62     20.10 o 
   1   7   3     1299.07     1324.25     34.15 o 
   2   7   3    10835.72    10532.99    168.67 o 
   3   7   3     1955.36     1982.45     38.57 o 
   4   7   3     2742.03     2967.62     58.91 o 
   5   7   3      379.23      380.13     20.83 o 
   6   7   3       19.72       35.73      7.67 o 
   7   7   3       41.55       45.40      9.53 o 
   8   7   3     1333.38     1276.77     50.96 o 
  -8   8   3     1212.35     1159.77     74.98 o 
  -7   8   3      274.76      266.02     19.67 o 
  -6   8   3       40.64       57.47      9.54 o 
  -5   8   3     3059.81     2923.44    115.31 o 
  -4   8   3      202.79      215.11     11.00 o 
  -3   8   3     1808.07     1819.82     40.93 o 
  -2   8   3      135.00      129.92      8.05 o 
  -1   8   3      187.39      192.23      8.03 o 
   0   8   3     3080.94     3003.24     58.37 o 
   1   8   3      540.59      513.69     19.67 o 
   2   8   3     2590.04     2639.38     67.40 o 
   3   8   3     3824.59     3790.74     73.20 o 
   4   8   3      148.33      170.50     10.03 o 
   5   8   3     1021.31     1045.10     29.74 o 
   6   8   3      788.25      817.07     28.97 o 
   7   8   3      668.94      587.27     29.70 o 
   8   8   3      176.07      136.90     19.87 o 
  -8   9   3       34.48       59.31     32.73 o 
  -7   9   3     2672.04     2654.48     94.99 o 
  -6   9   3       19.42       35.64      9.26 o 
  -5   9   3      392.63      364.97     16.56 o 
  -4   9   3      333.85      327.73     23.88 o 
  -3   9   3     3054.00     2984.48     72.83 o 
  -2   9   3     2160.96     2098.12     59.01 o 
  -1   9   3     5964.34     5754.87    113.63 o 
   0   9   3      101.44      116.15      7.48 o 
   1   9   3      559.86      574.87     22.02 o 
   2   9   3       36.27       54.64      6.08 o 
   3   9   3       54.36       64.10      6.94 o 
   4   9   3      379.91      408.00     14.99 o 
   5   9   3     2577.44     2741.78     66.08 o 
   6   9   3       88.02      121.06     13.62 o 
   7   9   3     2059.85     2084.36     90.81 o 
  -7  10   3       90.10      132.62     18.91 o 
  -6  10   3      691.30      699.71     37.04 o 
  -5  10   3      786.51      797.45     39.56 o 
  -4  10   3       60.17       80.35      8.35 o 
  -3  10   3     4065.69     4084.39    110.53 o 
  -2  10   3     1508.38     1458.52     38.13 o 
  -1  10   3      545.60      559.89     18.61 o 
   0  10   3      250.19      248.30     14.47 o 
   1  10   3     3196.83     3276.86    112.98 o 
   2  10   3       93.67      105.23      8.22 o 
   3  10   3     1762.12     1680.84     59.30 o 
   4  10   3      102.90       98.34     10.73 o 
   5  10   3      219.65      221.78     15.27 o 
   6  10   3      862.16      848.19     37.36 o 
   7  10   3       33.84       30.02     12.36 o 
  -6  11   3     1853.20     1831.34     74.28 o 
  -5  11   3      634.74      637.54     40.12 o 
  -4  11   3     4103.04     4127.14    133.81 o 
  -3  11   3       48.47       66.27     11.60 o 
  -2  11   3      296.37      278.34     14.83 o 
  -1  11   3     2290.91     2301.25     56.89 o 
   0  11   3      222.39      222.43     14.57 o 
   1  11   3        1.38        0.99      3.70 o 
   2  11   3     1148.78     1096.58     58.48 o 
   3  11   3      340.58      364.73     21.40 o 
   4  11   3     1516.11     1539.45     57.35 o 
   5  11   3       41.27       56.73     12.04 o 
   6  11   3       48.72       61.92     15.88 o 
  -5  12   3        0.38        1.53      7.72 o 
  -4  12   3       92.69      105.39     14.47 o 
  -3  12   3       17.63       18.75     11.46 o 
  -2  12   3      639.23      630.89     28.59 o 
  -1  12   3      147.13      125.05     12.07 o 
   0  12   3     3167.46     3127.61     97.64 o 
   1  12   3      166.07      156.63     13.95 o 
   2  12   3        0.44       12.02      6.88 o 
   3  12   3      332.19      338.61     22.70 o 
   4  12   3     1797.73     1787.01     69.79 o 
   5  12   3       41.05       44.24     17.14 o 
  -4  13   3      252.91      283.80     27.88 o 
  -3  13   3       87.14      105.98     18.97 o 
  -2  13   3     1051.03     1089.04     57.79 o 
  -1  13   3      877.89      916.77     51.55 o 
   0  13   3       91.20       94.39     13.01 o 
   1  13   3     1566.71     1599.47     61.59 o 
   2  13   3      602.88      569.42     29.47 o 
   3  13   3       59.84       80.18     12.55 o 
   4  13   3      169.50      194.14     24.98 o 
  -2  14   3      327.54      316.99     30.12 o 
  -1  14   3       66.85       56.92     16.18 o 
   0  14   3      366.42      362.81     30.72 o 
   1  14   3     1450.36     1479.26     96.56 o 
 -10   0   4     1408.47     1297.24     76.88 o 
  -8   0   4     2293.92     2183.05     68.89 o 
  -6   0   4     7376.63     7551.27    182.90 o 
  -4   0   4    10774.72    10184.03    194.21 o 
  -2   0   4     1619.17     1791.11     50.67 o 
   0   0   4     1643.51     1742.44     23.48 o 
   2   0   4     2692.28     2706.82     36.44 o 
   4   0   4    28413.80    28616.81    840.60 o 
   6   0   4     1414.41     1480.75    101.45 o 
   8   0   4      709.92      739.95     51.98 o 
 -10   1   4        4.36       -2.89      6.85 o 
  -9   1   4      249.11      237.58     18.10 o 
  -8   1   4     1055.85     1020.61     29.48 o 
  -7   1   4       79.95       98.09      7.13 o 
  -6   1   4     7259.44     7274.53    126.69 o 
  -5   1   4      383.66      380.70     10.04 o 
  -4   1   4     5389.80     5410.22     94.59 o 
  -3   1   4     4935.63     5102.75     61.32 o 
  -2   1   4     6837.86     6868.10     85.69 o 
  -1   1   4     3467.66     3595.53     23.49 o 
   0   1   4     2351.40     2336.94     31.80 o 
   1   1   4      182.33      179.72      3.87 o 
   2   1   4     3291.84     3655.14     63.37 o 
   3   1   4     8507.12     8581.82    124.46 o 
   4   1   4      436.96      445.44     15.50 o 
   5   1   4     4225.72     4183.08    100.01 o 
   6   1   4     1330.43     1352.49     42.90 o 
   7   1   4       43.01       53.48      9.48 o 
   8   1   4      605.63      601.15     29.76 o 
   9   1   4     1318.31     1207.57     53.57 o 
 -10   2   4      176.14      227.52     22.99 o 
  -9   2   4      306.19      315.60     21.58 o 
  -8   2   4       60.69       70.10      7.24 o 
  -7   2   4     4424.71     4530.20     89.84 o 
  -6   2   4      142.33      171.18      9.52 o 
  -5   2   4     1933.86     2000.35     38.47 o 
  -4   2   4     1936.00     1880.80     28.52 o 
  -3   2   4      414.69      469.37      9.48 o 
  -2   2   4     2919.20     2959.43     35.95 o 
  -1   2   4      377.04      508.76     14.04 o 
   0   2   4    23377.59    22121.06    216.70 o 
   1   2   4    38110.85    32531.76   1322.19 o 
   2   2   4     2960.74     3230.50     43.94 o 
   3   2   4     3974.76     4086.79     58.13 o 
   4   2   4        4.35        4.13      4.56 o 
   5   2   4    11884.30    11915.86    276.05 o 
   6   2   4     1477.96     1449.17     47.16 o 
   7   2   4     3572.15     3502.23    104.35 o 
   8   2   4      616.98      584.87     31.29 o 
   9   2   4        2.41        2.22      6.76 o 
 -10   3   4        0.89       40.40     25.27 o 
  -9   3   4      640.78      673.27     33.60 o 
  -8   3   4       49.44       66.24      6.62 o 
  -7   3   4      642.09      618.54     18.63 o 
  -6   3   4     1165.63     1158.42     25.45 o 
  -5   3   4     1655.25     1691.20     35.20 o 
  -4   3   4       74.24       72.54      3.84 o 
  -3   3   4     8045.82     8335.27     99.82 o 
  -2   3   4     7296.08     7145.76     64.32 o 
  -1   3   4     8126.50     8161.46    130.29 o 
   0   3   4     8119.77     8208.32     83.46 o 
   1   3   4     2803.03     2950.80     54.19 o 
   2   3   4     2624.28     2749.94    105.00 o 
   3   3   4    24861.47    26150.57    366.15 o 
   4   3   4       14.49       22.84      2.41 o 
   5   3   4     1649.45     1669.53     32.98 o 
   6   3   4     1236.24     1245.82     40.95 o 
   7   3   4      240.33      220.62     20.03 o 
   8   3   4      931.43      839.53     36.41 o 
   9   3   4      328.66      286.42     22.26 o 
 -10   4   4      811.19      762.74     57.49 o 
  -9   4   4       93.31      119.24     17.26 o 
  -8   4   4     2153.71     2124.15     51.51 o 
  -7   4   4       25.26       49.58      6.17 o 
  -6   4   4      674.20      672.51     20.35 o 
  -5   4   4     3378.05     3556.15     68.39 o 
  -4   4   4    10878.46    10902.11    156.05 o 
  -3   4   4     1390.14     1343.30     25.84 o 
  -2   4   4    18234.99    17779.10    338.81 o 
  -1   4   4     5722.65     5662.10     69.10 o 
   0   4   4       82.58      126.48      3.07 o 
   1   4   4     7689.37     7954.67    107.63 o 
   2   4   4     5967.42     5955.87    113.03 o 
   3   4   4     1855.59     1891.45     34.31 o 
   4   4   4      494.04      544.84     11.95 o 
   5   4   4      943.55      969.50     30.02 o 
   6   4   4      217.66      176.44     13.13 o 
   7   4   4      211.22      213.42     16.34 o 
   8   4   4      605.56      590.21     28.76 o 
   9   4   4       24.34       29.96     10.43 o 
  -9   5   4      190.87      175.72     36.29 o 
  -8   5   4      337.54      320.77     13.78 o 
  -7   5   4      436.54      408.44     20.93 o 
  -6   5   4     6657.51     6621.76    164.11 o 
  -5   5   4        7.82        6.32      3.48 o 
  -4   5   4       91.93      103.01      5.20 o 
  -3   5   4     3340.18     3419.51     55.22 o 
  -2   5   4    10928.18    10439.33    146.71 o 
  -1   5   4      431.12      437.96     15.65 o 
   0   5   4     8075.05     7562.59     86.71 o 
   1   5   4      135.68      141.28      6.68 o 
   2   5   4     2322.68     2347.25     37.08 o 
   3   5   4      146.28      163.19      9.95 o 
   4   5   4      191.84      182.16      7.56 o 
   5   5   4       48.70       71.66      9.00 o 
   6   5   4     1293.02     1327.26     43.33 o 
   7   5   4       80.22       70.06     11.42 o 
   8   5   4      674.69      735.49     34.41 o 
   9   5   4       37.39       64.31     12.99 o 
  -9   6   4        0.26       45.09     26.31 o 
  -8   6   4      837.30      965.82    140.88 o 
  -7   6   4      388.19      394.09     26.89 o 
  -6   6   4        2.56       13.71      7.50 o 
  -5   6   4     4864.66     4801.68     83.02 o 
  -4   6   4     2757.07     2759.21     47.00 o 
  -3   6   4       68.42       70.21      4.38 o 
  -2   6   4     2147.16     2012.93     34.90 o 
  -1   6   4    23107.53    21436.64    335.23 o 
   0   6   4       22.66       47.47      4.77 o 
   1   6   4     6860.86     7214.57    106.71 o 
   2   6   4       28.10       37.98      4.40 o 
   3   6   4      130.75      137.63      7.13 o 
   4   6   4      173.01      249.89     32.25 o 
   5   6   4     1417.83     1421.76     31.68 o 
   6   6   4        1.90       -0.81      6.68 o 
   7   6   4     1074.19     1054.26     42.11 o 
   8   6   4      310.53      313.20     22.59 o 
  -9   7   4     1909.07     1869.03    114.28 o 
  -8   7   4        3.97       28.12     11.22 o 
  -7   7   4      288.21      290.85     19.33 o 
  -6   7   4        9.94       12.83      4.26 o 
  -5   7   4     1432.83     1406.51     41.08 o 
  -4   7   4      204.42      241.58     14.58 o 
  -3   7   4     5337.08     5499.76    142.25 o 
  -2   7   4     2157.89     2111.03     39.77 o 
  -1   7   4     5952.20     5895.57    112.40 o 
   0   7   4        0.60       15.84      7.25 o 
   1   7   4        3.35       20.71      3.31 o 
   2   7   4      332.38      319.07     10.43 o 
   3   7   4     6323.06     6487.16    117.32 o 
   4   7   4     1185.55     1202.63     29.06 o 
   5   7   4     1412.63     1467.73     37.52 o 
   6   7   4        1.15        3.28      4.75 o 
   7   7   4     1464.31     1452.56     56.66 o 
   8   7   4      210.13      233.10     20.66 o 
  -8   8   4      102.17      112.14     21.63 o 
  -7   8   4     1038.33     1025.74     42.70 o 
  -6   8   4       10.58       35.98     19.10 o 
  -5   8   4      253.51      240.97     11.67 o 
  -4   8   4     1997.69     2024.45     84.17 o 
  -3   8   4        0.19        7.37      3.54 o 
  -2   8   4     1255.00     1259.16     43.33 o 
  -1   8   4        7.71       15.99      8.35 o 
   0   8   4        9.11       24.63      5.13 o 
   1   8   4     8660.56     8695.61    144.01 o 
   2   8   4     2430.98     2515.88     49.37 o 
   3   8   4     3471.77     3460.19     69.97 o 
   4   8   4     2068.13     2164.16     50.80 o 
   5   8   4     2957.63     2984.29     67.68 o 
   6   8   4      356.02      359.17     17.85 o 
   7   8   4     1398.46     1337.22     51.34 o 
   8   8   4       96.24      106.50     18.62 o 
  -8   9   4      692.40      675.99     53.82 o 
  -7   9   4        0.04       -8.60      8.80 o 
  -6   9   4     2513.71     2468.27     84.36 o 
  -5   9   4      453.15      459.60     22.75 o 
  -4   9   4      290.15      281.57     13.45 o 
  -3   9   4      358.25      367.42     17.68 o 
  -2   9   4      879.75      856.63     23.81 o 
  -1   9   4     1471.19     1404.84     33.61 o 
   0   9   4     2096.83     2020.10     44.35 o 
   1   9   4       32.47       44.22      6.22 o 
   2   9   4     1141.53     1162.76     30.00 o 
   3   9   4       69.12       84.39      7.79 o 
   4   9   4      350.38      373.63     15.69 o 
   5   9   4        4.12       15.39      5.69 o 
   6   9   4     1797.60     1771.19     62.18 o 
   7   9   4       21.09       57.76     33.43 o 
  -7  10   4      957.44      897.54     43.84 o 
  -6  10   4     1003.30      965.03     44.67 o 
  -5  10   4      659.85      637.04     29.88 o 
  -4  10   4     2423.23     2567.66     97.26 o 
  -3  10   4       57.72       60.65      9.25 o 
  -2  10   4       13.54       35.29      7.93 o 
  -1  10   4        1.07        3.82      5.97 o 
   0  10   4       54.39       62.39      6.92 o 
   1  10   4       28.11       68.43      6.82 o 
   2  10   4      855.26      904.27     26.78 o 
   3  10   4       62.05       65.13      6.80 o 
   4  10   4     2069.59     2182.85     56.30 o 
   5  10   4      404.77      402.30     20.12 o 
   6  10   4       94.00      133.26     18.53 o 
  -6  11   4      390.11      443.77     30.19 o 
  -5  11   4      414.78      383.96     32.93 o 
  -4  11   4      261.73      265.75     19.04 o 
  -3  11   4     2714.39     2807.00     97.43 o 
  -2  11   4     1202.20     1146.03     34.15 o 
  -1  11   4      113.14      147.45      9.58 o 
   0  11   4      462.70      428.60     16.62 o 
   1  11   4     1345.09     1328.61     46.96 o 
   2  11   4      799.29      804.94     33.56 o 
   3  11   4     2133.35     2151.80     76.46 o 
   4  11   4       60.61       68.47     13.11 o 
   5  11   4     1553.72     1515.58     66.87 o 
   6  11   4      276.97      240.81     33.71 o 
  -5  12   4      941.88      984.90     71.56 o 
  -4  12   4       71.49       85.04     12.47 o 
  -3  12   4      172.33      180.40     18.16 o 
  -2  12   4       57.07       61.52     10.02 o 
  -1  12   4      773.79      809.97     33.71 o 
   0  12   4      776.17      794.97     35.71 o 
   1  12   4     1480.42     1488.17     54.54 o 
   2  12   4      165.83      173.87     16.33 o 
   3  12   4        3.35       23.76     20.99 o 
   4  12   4     1115.69     1050.14     48.56 o 
   5  12   4      947.92      862.39     51.70 o 
  -4  13   4      647.33      653.46     48.30 o 
  -3  13   4      198.36      250.50     29.05 o 
  -2  13   4      393.32      415.36     38.54 o 
  -1  13   4      125.27      126.37     23.36 o 
   0  13   4     2122.58     2145.24    101.40 o 
   1  13   4      286.76      317.43     27.43 o 
   2  13   4      211.96      244.09     33.98 o 
   3  13   4      993.07      974.92     46.43 o 
  -1  14   4       68.37       97.40     19.11 o 
   0  14   4       47.58       63.49     17.49 o 
   1  14   4        0.52       12.14     11.90 o 
  -9   0   5     1400.13     1262.53     67.06 o 
  -7   0   5     5277.63     5450.75    158.87 o 
  -5   0   5      277.81      294.41     20.17 o 
  -3   0   5     9337.36     9228.40    210.09 o 
  -1   0   5       49.89       34.09      5.15 o 
   1   0   5      177.24      217.41     11.32 o 
   3   0   5     2754.23     2729.50     78.79 o 
   5   0   5     8923.48     8761.78    293.08 o 
   7   0   5      360.18      385.73     28.44 o 
   9   0   5     2327.51     2210.88    119.57 o 
 -10   1   5     1357.37     1319.57     71.26 o 
  -9   1   5       36.30       60.28     10.70 o 
  -8   1   5      460.37      461.92     16.63 o 
  -7   1   5     2805.60     2752.35     56.94 o 
  -6   1   5      230.91      223.38      9.49 o 
  -5   1   5    10057.85    10079.10    270.76 o 
  -4   1   5      283.71      258.96     11.55 o 
  -3   1   5     1692.99     1825.78     23.71 o 
  -2   1   5    12638.77    12218.38    122.00 o 
  -1   1   5     3470.81     3494.27     46.29 o 
   0   1   5    23709.41    22423.00    230.03 o 
   1   1   5    22126.21    20925.60    295.06 o 
   2   1   5     5979.89     6253.51    147.55 o 
   3   1   5     3206.65     3212.47     52.37 o 
   4   1   5    13934.76    13957.36    299.89 o 
   5   1   5       46.08       76.45     14.53 o 
   6   1   5       12.71       10.35      6.10 o 
   7   1   5      529.86      507.24     25.64 o 
   8   1   5      519.36      543.02     30.49 o 
   9   1   5      132.59      138.72     16.31 o 
 -10   2   5       63.86      123.05     19.01 o 
  -9   2   5      542.83      468.17     51.72 o 
  -8   2   5      766.35      737.25     22.74 o 
  -7   2   5     2323.72     2334.59     51.80 o 
  -6   2   5     3502.15     3551.07     65.36 o 
  -5   2   5       13.21       19.06      3.21 o 
  -4   2   5     8861.71     8919.43    122.07 o 
  -3   2   5      142.56      154.26      3.73 o 
  -2   2   5        5.90       13.07      1.91 o 
  -1   2   5      219.98      248.12      5.28 o 
   0   2   5    22176.23    19926.58    206.28 o 
   1   2   5     2652.34     2749.66     48.25 o 
   2   2   5    16734.22    16822.60    309.41 o 
   3   2   5     2112.65     2169.92     28.76 o 
   4   2   5      496.05      549.84     11.00 o 
   5   2   5        5.56       13.84      5.98 o 
   6   2   5     4466.25     4375.89    120.84 o 
   7   2   5      158.80      130.25     14.70 o 
   8   2   5      958.52      946.39     41.37 o 
   9   2   5       88.45      105.09     15.01 o 
 -10   3   5      313.71      321.32     30.50 o 
  -9   3   5        0.05       -4.13      7.37 o 
  -8   3   5     1207.51     1185.70     32.50 o 
  -7   3   5      328.82      355.90     13.58 o 
  -6   3   5     1873.80     1906.01     44.66 o 
  -5   3   5       70.99       83.62     10.05 o 
  -4   3   5     3380.82     3438.86     49.94 o 
  -3   3   5      701.83      683.43     10.00 o 
  -2   3   5    24154.24    22714.00    359.91 o 
  -1   3   5      367.02      396.06      5.29 o 
   0   3   5     1361.89     1409.03     23.96 o 
   1   3   5     3582.92     3853.88     84.57 o 
   2   3   5     3790.05     3536.18     72.42 o 
   3   3   5      702.39      748.56     13.74 o 
   4   3   5     2329.58     2283.97     34.40 o 
   5   3   5     1160.80     1148.11     37.33 o 
   6   3   5      997.99      986.12     35.17 o 
   7   3   5     1107.77     1095.60     41.00 o 
   8   3   5       88.91       79.94     12.22 o 
   9   3   5      291.50      283.83     24.77 o 
  -9   4   5     1220.28     1212.41     60.90 o 
  -8   4   5      971.61      960.34     29.05 o 
  -7   4   5      715.83      742.02     24.07 o 
  -6   4   5      343.16      337.13     11.94 o 
  -5   4   5     2085.49     2079.11     42.17 o 
  -4   4   5      591.54      603.43     13.39 o 
  -3   4   5    20434.15    19642.24    228.22 o 
  -2   4   5      458.45      435.50      5.34 o 
  -1   4   5    17340.98    16952.92    181.84 o 
   0   4   5     5613.71     5878.95     68.83 o 
   1   4   5      659.47      719.57     16.42 o 
   2   4   5     3773.53     3812.58    155.16 o 
   3   4   5     1269.50     1382.40     24.74 o 
   4   4   5       93.11      111.01      7.42 o 
   5   4   5     3399.00     3378.35     68.45 o 
   6   4   5      245.90      236.99     15.62 o 
   7   4   5      742.03      790.54     33.62 o 
   8   4   5       54.79       72.87     11.91 o 
   9   4   5      121.17      119.67     16.35 o 
  -9   5   5      991.40     1003.07     66.92 o 
  -8   5   5      128.81      132.72     10.24 o 
  -7   5   5      356.89      362.39     13.75 o 
  -6   5   5       35.93       43.82      6.35 o 
  -5   5   5    13923.23    13877.53    228.62 o 
  -4   5   5     3569.80     3579.53     53.67 o 
  -3   5   5        8.36        9.15      2.60 o 
  -2   5   5     2395.84     2274.02     80.77 o 
  -1   5   5    20838.07    19869.83    281.70 o 
   0   5   5      212.74      237.36      5.71 o 
   1   5   5      407.61      450.71     12.34 o 
   2   5   5        8.62       17.70      5.24 o 
   3   5   5      219.99      248.24      9.44 o 
   4   5   5       44.67       57.24      6.69 o 
   5   5   5      823.67      864.00     24.53 o 
   6   5   5      415.82      398.54     20.60 o 
   7   5   5     3058.64     3019.42     96.71 o 
   8   5   5       42.18       58.53     11.77 o 
   9   5   5     2230.76     2169.44     89.89 o 
  -9   6   5      469.51      490.63     52.59 o 
  -8   6   5      200.00      181.95     15.03 o 
  -7   6   5       28.64       34.84     10.94 o 
  -6   6   5     2641.56     2536.54     51.37 o 
  -5   6   5     1479.95     1445.46     37.21 o 
  -4   6   5     1637.35     1469.33     28.91 o 
  -3   6   5     2465.20     2398.79     41.50 o 
  -2   6   5      124.39      142.11      6.63 o 
  -1   6   5     3258.21     3319.01     57.70 o 
   0   6   5     7766.34     7785.35     96.52 o 
   1   6   5     2289.16     2495.68     49.48 o 
   2   6   5     3952.63     4184.04     69.33 o 
   3   6   5      520.65      542.99     14.13 o 
   4   6   5      456.49      445.63     20.09 o 
   5   6   5     1656.99     1671.26     37.27 o 
   6   6   5      727.28      741.61     30.55 o 
   7   6   5      126.34      120.66     14.01 o 
   8   6   5      847.86      780.62     37.27 o 
  -9   7   5        1.63        9.56     12.92 o 
  -8   7   5      350.17      359.23     29.01 o 
  -7   7   5        0.10       -3.47      5.80 o 
  -6   7   5       18.04       37.30      8.23 o 
  -5   7   5     1241.38     1255.31     40.30 o 
  -4   7   5     4698.19     4474.14     85.54 o 
  -3   7   5      459.98      409.86     20.24 o 
  -2   7   5    13158.83    12457.86    225.55 o 
  -1   7   5     1217.93     1138.48     32.18 o 
   0   7   5     3414.35     3345.30     70.53 o 
   1   7   5        0.07        6.97      3.71 o 
   2   7   5     1653.78     1630.46     35.77 o 
   3   7   5       11.03       38.42     13.27 o 
   4   7   5     3110.69     3282.21     68.57 o 
   5   7   5       95.17      117.29      8.46 o 
   6   7   5      771.46      742.59     31.33 o 
   7   7   5        4.13        6.93      7.39 o 
   8   7   5       61.07       62.07     11.90 o 
  -8   8   5      131.55      189.15     33.32 o 
  -7   8   5      294.76      321.89     23.96 o 
  -6   8   5      209.31      208.67     16.17 o 
  -5   8   5       18.60       31.86      9.89 o 
  -4   8   5      307.23      295.61     16.35 o 
  -3   8   5     1045.42      982.59     48.38 o 
  -2   8   5      102.76       96.91      9.66 o 
  -1   8   5     3945.48     3850.77    114.50 o 
   0   8   5     1681.84     1713.60     38.96 o 
   1   8   5        9.87       17.51      9.03 o 
   2   8   5     4698.41     4984.88     95.29 o 
   3   8   5     3713.11     3798.74     78.50 o 
   4   8   5       52.64       56.34      6.56 o 
   5   8   5     1607.85     1605.19     45.19 o 
   6   8   5     2489.17     2439.82     80.98 o 
   7   8   5       36.73       57.72     12.34 o 
  -8   9   5      118.27       92.28     28.13 o 
  -7   9   5     1092.91     1100.17     49.47 o 
  -6   9   5      368.15      391.13     24.69 o 
  -5   9   5     1588.94     1616.85     57.90 o 
  -4   9   5       15.39       18.36      7.16 o 
  -3   9   5     2559.64     2573.56     76.37 o 
  -2   9   5      721.45      707.80     27.18 o 
  -1   9   5      714.30      753.85     24.67 o 
   0   9   5     3148.87     3174.31     74.45 o 
   1   9   5     8451.85     8714.33    186.06 o 
   2   9   5      290.30      272.78     16.00 o 
   3   9   5     2841.83     2931.63     69.64 o 
   4   9   5      605.90      586.28     20.74 o 
   5   9   5      708.16      682.18     22.84 o 
   6   9   5       87.36       98.37     12.62 o 
   7   9   5     1034.22      986.57     53.50 o 
  -7  10   5      688.43      674.30     41.09 o 
  -6  10   5      644.74      610.23     33.23 o 
  -5  10   5       84.75       98.36     12.23 o 
  -4  10   5      510.07      540.86     27.91 o 
  -3  10   5     3065.54     3072.78     93.56 o 
  -2  10   5        0.04        3.88      6.77 o 
  -1  10   5      154.99      152.40      9.30 o 
   0  10   5      564.37      535.35     19.06 o 
   1  10   5      141.19      175.18     12.94 o 
   2  10   5     1102.08     1042.75     31.54 o 
   3  10   5       99.79      116.65     10.84 o 
   4  10   5      359.05      365.53     17.43 o 
   5  10   5     1770.75     1725.89     62.19 o 
   6  10   5      169.28      186.50     24.69 o 
  -6  11   5      146.75      159.35     19.71 o 
  -5  11   5      692.66      717.28     36.47 o 
  -4  11   5      112.93      129.00     14.74 o 
  -3  11   5        0.04       11.08      8.00 o 
  -2  11   5     1862.59     1881.69     63.35 o 
  -1  11   5      815.00      824.60     26.85 o 
   0  11   5      937.45      908.92     29.00 o 
   1  11   5       26.85       38.23      9.43 o 
   2  11   5     1286.64     1284.65     39.99 o 
   3  11   5        7.48       20.82     10.65 o 
   4  11   5     2493.11     2513.00     88.27 o 
   5  11   5      132.55      148.58     20.11 o 
  -5  12   5       45.68       53.74     11.70 o 
  -4  12   5     1699.48     1675.67     66.52 o 
  -3  12   5       62.53      119.77     12.84 o 
  -2  12   5      184.81      188.29     15.16 o 
  -1  12   5      580.77      612.97     34.10 o 
   0  12   5     2157.72     2127.59     96.99 o 
   1  12   5       84.25       88.75     12.28 o 
   2  12   5      960.09      955.39     48.95 o 
   3  12   5      232.71      214.36     20.29 o 
   4  12   5       91.26      114.93     23.26 o 
  -4  13   5      114.40      149.94     23.56 o 
  -3  13   5      139.50      150.87     21.53 o 
  -2  13   5      150.07       98.70     42.38 o 
  -1  13   5      475.80      477.91     38.18 o 
   0  13   5      165.36      175.27     21.27 o 
   1  13   5     1459.56     1364.82     68.97 o 
   2  13   5      398.05      388.56     32.45 o 
   3  13   5      153.92      152.88     21.49 o 
  -1  14   5      982.76     1053.66     60.68 o 
   0  14   5       46.65       48.45     14.11 o 
 -10   0   6     1361.46     1377.63    137.71 o 
  -8   0   6     3472.43     3550.89    111.63 o 
  -6   0   6     1787.41     1764.46     50.54 o 
  -4   0   6      359.94      306.97     13.78 o 
  -2   0   6    19642.70    18365.16    322.31 o 
   0   0   6    16413.26    15751.89    246.86 o 
   2   0   6      202.83      173.16      6.43 o 
   4   0   6     4378.10     4496.08    144.93 o 
   6   0   6      555.13      625.54     38.28 o 
   8   0   6        1.97        2.73      9.25 o 
 -10   1   6      613.91      577.54     38.58 o 
  -9   1   6      116.14      138.55     35.76 o 
  -8   1   6        2.38        4.39      4.03 o 
  -7   1   6     1330.46     1295.54     31.78 o 
  -6   1   6     2381.24     2347.33     45.45 o 
  -5   1   6      394.13      393.69     13.01 o 
  -4   1   6     3174.28     3355.83     58.56 o 
  -3   1   6     1668.03     1657.90     25.76 o 
  -2   1   6      939.73      857.18     22.11 o 
  -1   1   6    12283.61    12040.81    168.56 o 
   0   1   6    10323.08    10014.14    111.35 o 
   1   1   6     4437.19     4489.09     79.85 o 
   2   1   6    12860.07    13681.17    208.47 o 
   3   1   6     5564.93     5892.96     76.65 o 
   4   1   6     6324.38     6362.31    141.36 o 
   5   1   6     3627.43     3522.76     91.55 o 
   6   1   6      209.25      238.79     14.43 o 
   7   1   6        0.20       15.48      6.92 o 
   8   1   6     1134.32     1063.37     45.44 o 
   9   1   6       86.05       72.41     13.95 o 
 -10   2   6        0.02       13.61     15.85 o 
  -9   2   6        6.37       19.81     12.38 o 
  -8   2   6     2787.01     2789.96     67.00 o 
  -7   2   6      347.71      339.12     13.38 o 
  -6   2   6     1689.18     1675.78     40.27 o 
  -5   2   6     1553.15     1538.41     28.18 o 
  -4   2   6     2973.19     3138.80     46.75 o 
  -3   2   6     6509.04     6389.42     75.72 o 
  -2   2   6      516.72      545.70     26.93 o 
  -1   2   6      205.34      217.29      3.60 o 
   0   2   6     3594.80     3665.38     42.10 o 
   1   2   6    39843.93    35631.21    674.73 o 
   2   2   6     6048.62     6357.07     93.70 o 
   3   2   6     7944.66     8321.17    111.81 o 
   4   2   6     1215.40     1215.19     33.63 o 
   5   2   6      729.14      682.21     25.11 o 
   6   2   6      610.14      636.14     26.60 o 
   7   2   6      842.02      780.03     35.20 o 
   8   2   6       55.90       60.46     11.39 o 
   9   2   6      551.86      526.33     32.02 o 
 -10   3   6      216.18      239.28     31.34 o 
  -9   3   6      790.97      808.46     41.66 o 
  -8   3   6      525.89      533.87     21.58 o 
  -7   3   6     1048.02     1042.30     39.02 o 
  -6   3   6     1534.26     1554.84     32.97 o 
  -5   3   6      514.88      521.23     12.19 o 
  -4   3   6     4724.31     4807.19     66.93 o 
  -3   3   6     1518.69     1403.75     31.77 o 
  -2   3   6     1098.97     1024.03     16.04 o 
  -1   3   6    17428.67    16985.24    292.24 o 
   0   3   6      117.52      110.06      6.03 o 
   1   3   6     1329.88     1346.30     21.48 o 
   2   3   6     2010.42     2112.24     43.60 o 
   3   3   6     4230.84     4327.58     65.10 o 
   4   3   6        0.63        5.10      2.85 o 
   5   3   6      761.05      731.78     31.01 o 
   6   3   6      800.71      786.60     31.42 o 
   7   3   6      735.23      715.48     38.41 o 
   8   3   6      497.51      512.96     28.44 o 
   9   3   6        8.71        8.12      8.33 o 
  -9   4   6      309.77      287.75     24.80 o 
  -8   4   6     3255.87     3164.73     85.31 o 
  -7   4   6       19.76       19.28      4.94 o 
  -6   4   6      742.22      747.25     19.17 o 
  -5   4   6     1537.22     1450.14     29.85 o 
  -4   4   6     9443.07     9186.05    124.32 o 
  -3   4   6      305.77      339.44      8.16 o 
  -2   4   6     7218.88     6779.70     90.76 o 
  -1   4   6      166.73      209.59      4.71 o 
   0   4   6     1160.91     1187.05     29.61 o 
   1   4   6      485.81      487.72      9.88 o 
   2   4   6      169.78      184.59     10.89 o 
   3   4   6     3600.07     3830.36     70.65 o 
   4   4   6     7492.92     7777.51    128.34 o 
   5   4   6      765.46      736.64     27.64 o 
   6   4   6     6845.24     6825.90    193.66 o 
   7   4   6      420.53      423.58     24.43 o 
   8   4   6      172.03      149.09     15.93 o 
   9   4   6      217.78      211.44     20.01 o 
  -9   5   6       60.35       64.57     18.47 o 
  -8   5   6        2.93        2.91      5.87 o 
  -7   5   6      268.55      257.31     13.72 o 
  -6   5   6     4969.93     4957.80    110.12 o 
  -5   5   6      171.15      157.82     11.94 o 
  -4   5   6     8969.87     8763.12    155.65 o 
  -3   5   6     1776.24     1791.85     54.76 o 
  -2   5   6       57.08       57.40      5.36 o 
  -1   5   6       30.16       37.43      7.74 o 
   0   5   6    10358.96    10657.47    134.31 o 
   1   5   6      440.45      468.04     10.19 o 
   2   5   6     1747.30     1857.99     32.64 o 
   3   5   6       21.63       15.23      4.18 o 
   4   5   6      148.83      129.97      7.02 o 
   5   5   6     1085.25     1072.04     37.30 o 
   6   5   6      132.43      141.72     13.74 o 
   7   5   6      529.32      555.31     28.69 o 
   8   5   6     1399.08     1372.86     58.10 o 
  -9   6   6     1143.37     1053.00     70.87 o 
  -8   6   6      904.62      859.31     37.25 o 
  -7   6   6      610.12      571.45     27.01 o 
  -6   6   6       11.74       25.51      7.92 o 
  -5   6   6     6629.02     6600.59    166.67 o 
  -4   6   6     2537.63     2474.10     64.85 o 
  -3   6   6     1054.75     1036.96     29.78 o 
  -2   6   6     2641.89     2474.15     80.72 o 
  -1   6   6      250.11      219.94      7.04 o 
   0   6   6      253.31      246.91     10.24 o 
   1   6   6       62.27       71.04      7.41 o 
   2   6   6       80.99       93.23      8.35 o 
   3   6   6     4052.07     4227.61     79.51 o 
   4   6   6     3052.99     3141.18     62.09 o 
   5   6   6      327.73      347.86     14.87 o 
   6   6   6     1716.43     1722.80     60.56 o 
   7   6   6     1625.53     1599.67     60.78 o 
   8   6   6        3.29       13.87      8.47 o 
  -8   7   6      135.36      144.53     15.51 o 
  -7   7   6       46.19       72.80     10.67 o 
  -6   7   6       18.41       32.83      8.92 o 
  -5   7   6      401.58      413.96     20.68 o 
  -4   7   6      279.66      317.17     17.19 o 
  -3   7   6      872.03      843.81     26.92 o 
  -2   7   6        0.32        5.16      2.29 o 
  -1   7   6    12706.51    12105.26    209.16 o 
   0   7   6      496.38      480.47     14.43 o 
   1   7   6      452.60      436.18     14.80 o 
   2   7   6      516.38      498.79     15.05 o 
   3   7   6     6088.53     6175.48    120.22 o 
   4   7   6        0.35       16.37      4.84 o 
   5   7   6     3526.58     3558.46     89.35 o 
   6   7   6      135.76      124.32     13.35 o 
   7   7   6      521.27      489.61     28.87 o 
   8   7   6        8.20        4.07      7.29 o 
  -8   8   6     1056.94     1018.96     53.91 o 
  -7   8   6       83.65       96.54     13.40 o 
  -6   8   6     1126.56     1144.39     45.13 o 
  -5   8   6       50.62       60.06     10.11 o 
  -4   8   6      284.17      309.12     20.44 o 
  -3   8   6     5524.04     5800.31    200.82 o 
  -2   8   6     1595.44     1513.49     40.41 o 
  -1   8   6      426.19      387.51     20.87 o 
   0   8   6     2086.78     2056.75     61.39 o 
   1   8   6     5897.41     6034.55    126.32 o 
   2   8   6       47.13       45.54      6.10 o 
   3   8   6      769.03      833.35     23.02 o 
   4   8   6      975.42     1017.30     28.87 o 
   5   8   6     1299.96     1262.72     42.10 o 
   6   8   6      443.83      402.52     24.00 o 
   7   8   6      303.18      275.00     22.29 o 
  -7   9   6       31.25       58.52     11.41 o 
  -6   9   6      839.78      892.25     40.04 o 
  -5   9   6        6.55       11.93      7.81 o 
  -4   9   6     1921.70     1895.87     61.82 o 
  -3   9   6       67.50       67.01     10.19 o 
  -2   9   6      828.54      791.26     52.11 o 
  -1   9   6      109.21      114.72     16.35 o 
   0   9   6     2529.07     2499.43     57.74 o 
   1   9   6        3.04        0.79      3.86 o 
   2   9   6     9002.00     9027.65    209.86 o 
   3   9   6      331.27      314.35     16.06 o 
   4   9   6      551.83      548.24     19.21 o 
   5   9   6      566.57      553.95     22.02 o 
   6   9   6      480.45      466.13     27.50 o 
   7   9   6        5.90       10.27      9.26 o 
  -7  10   6       37.92       50.48     12.43 o 
  -6  10   6      384.26      408.16     28.01 o 
  -5  10   6      129.56      145.05     14.82 o 
  -4  10   6       56.11       74.97     11.55 o 
  -3  10   6      130.20      144.18     16.64 o 
  -2  10   6     1645.83     1645.35     53.00 o 
  -1  10   6      221.52      192.76      9.99 o 
   0  10   6     1762.15     1739.76     47.13 o 
   1  10   6     2644.82     2699.12     75.43 o 
   2  10   6      238.37      276.22     14.94 o 
   3  10   6     1009.96      944.80     39.49 o 
   4  10   6      647.38      650.50     26.43 o 
   5  10   6        0.67        3.92      6.83 o 
   6  10   6      356.60      365.12     36.35 o 
  -6  11   6      811.73      791.65     42.60 o 
  -5  11   6       76.11       80.28     13.74 o 
  -4  11   6      106.50      102.27     12.87 o 
  -3  11   6     1300.95     1294.66     70.74 o 
  -2  11   6      634.73      646.83     29.76 o 
  -1  11   6     1943.48     1843.25     62.18 o 
   0  11   6        2.73       10.32      5.40 o 
   1  11   6      853.08      815.22     29.52 o 
   2  11   6       14.48       26.26     10.50 o 
   3  11   6      211.26      223.18     14.64 o 
   4  11   6      405.29      417.33     25.95 o 
   5  11   6     1095.01     1122.75     71.38 o 
  -5  12   6      687.16      703.20     42.33 o 
  -4  12   6      516.46      496.17     30.80 o 
  -3  12   6      199.03      212.74     17.43 o 
  -2  12   6      573.15      592.88     29.67 o 
  -1  12   6      352.59      297.74     19.36 o 
   0  12   6     1508.88     1462.95     56.69 o 
   1  12   6     1686.33     1687.96     76.10 o 
   2  12   6      385.31      437.45     28.13 o 
   3  12   6     1381.46     1416.12     60.72 o 
   4  12   6      658.52      633.83     42.76 o 
  -3  13   6       66.00       68.69     16.80 o 
  -2  13   6        9.44       12.24     11.74 o 
  -1  13   6      561.66      591.20     46.71 o 
   0  13   6      556.95      484.35     39.63 o 
   1  13   6       16.85        5.90     13.57 o 
   2  13   6      772.38      719.36     44.16 o 
  -9   0   7      620.87      548.11     37.83 o 
  -7   0   7     7863.94     8012.12    308.75 o 
  -5   0   7       13.81        7.99      4.07 o 
  -3   0   7    12762.30    12769.53    230.93 o 
  -1   0   7    15118.02    13710.53    550.46 o 
   1   0   7    16420.01    15665.86    400.99 o 
   3   0   7       36.44       57.87      7.13 o 
   5   0   7     3195.47     3149.52    118.99 o 
   7   0   7      452.59      469.40     34.11 o 
   9   0   7        2.42       19.41     14.30 o 
 -10   1   7       92.39       81.73     19.62 o 
  -9   1   7     1319.25     1253.42     48.15 o 
  -8   1   7      155.72      165.53     10.21 o 
  -7   1   7       97.72      127.13     12.27 o 
  -6   1   7     2666.57     2743.73     60.60 o 
  -5   1   7     2867.61     2878.81     50.76 o 
  -4   1   7     7403.89     7502.70    108.95 o 
  -3   1   7      674.45      641.70     11.64 o 
  -2   1   7    15006.10    14067.99    173.07 o 
  -1   1   7      121.30      125.11      6.97 o 
   0   1   7    16014.40    15499.02    187.78 o 
   1   1   7     3292.47     3319.30     48.70 o 
   2   1   7      935.22      891.32     15.33 o 
   3   1   7     2117.61     2242.77     53.62 o 
   4   1   7     1127.21     1156.80     33.07 o 
   5   1   7      158.05      154.01     11.25 o 
   6   1   7       72.11       97.84     17.46 o 
   7   1   7      840.55      894.10     37.53 o 
   8   1   7      284.37      301.24     21.78 o 
   9   1   7     1124.12     1058.43     50.34 o 
 -10   2   7      911.08      675.37    342.79 o 
  -9   2   7       76.24      100.80     15.00 o 
  -8   2   7      995.46     1023.26     29.47 o 
  -7   2   7       52.32       59.85      8.02 o 
  -6   2   7      392.10      384.94     12.65 o 
  -5   2   7      504.04      483.34     11.78 o 
  -4   2   7    10350.77    10625.55    151.94 o 
  -3   2   7     3011.91     2987.29     44.71 o 
  -2   2   7     8189.76     7579.43     81.00 o 
  -1   2   7      896.37      902.23     20.98 o 
   0   2   7      967.14      865.19     16.34 o 
   1   2   7      993.01     1012.53     19.71 o 
   2   2   7    14290.92    14345.48    277.96 o 
   3   2   7     2191.21     2115.86     63.12 o 
   4   2   7     4122.36     4377.42    104.17 o 
   5   2   7      374.13      375.34     18.30 o 
   6   2   7     1160.80     1055.14     39.30 o 
   7   2   7      524.22      517.07     25.98 o 
   8   2   7      920.74      869.32     41.36 o 
   9   2   7        0.24        1.31      7.12 o 
  -9   3   7       61.75       96.32     15.97 o 
  -8   3   7     1751.68     1803.27     53.12 o 
  -7   3   7      135.43      140.43     11.34 o 
  -6   3   7     2126.71     2207.31     43.77 o 
  -5   3   7     1018.88     1002.59     20.03 o 
  -4   3   7       78.94       87.31      6.00 o 
  -3   3   7    16843.20    16404.65    256.69 o 
  -2   3   7     8462.05     8311.82    120.11 o 
  -1   3   7      777.71      829.47     13.30 o 
   0   3   7    17223.85    16719.10    209.30 o 
   1   3   7     2676.38     2763.82     48.09 o 
   2   3   7     3681.39     3744.57     73.01 o 
   3   3   7      945.48      931.44     18.11 o 
   4   3   7     4958.61     4867.14     90.50 o 
   5   3   7      219.10      241.10     14.58 o 
   6   3   7     3157.77     3145.24     94.90 o 
   7   3   7       89.22       91.51     13.14 o 
   8   3   7        3.78        1.64      7.18 o 
  -9   4   7      747.62      678.32     53.81 o 
  -8   4   7       97.26       84.73     10.33 o 
  -7   4   7     4232.22     4324.67    104.63 o 
  -6   4   7      411.30      450.30     21.15 o 
  -5   4   7      991.67     1006.24     27.90 o 
  -4   4   7     1897.32     2033.61     39.37 o 
  -3   4   7      608.52      593.93     12.89 o 
  -2   4   7     2518.07     2516.38     47.05 o 
  -1   4   7        8.79       18.32      3.81 o 
   0   4   7      890.83      826.39     13.93 o 
   1   4   7      939.65      995.70     17.55 o 
   2   4   7     1170.22     1142.38     43.17 o 
   3   4   7      743.58      750.40     18.90 o 
   4   4   7      828.36      824.81     18.43 o 
   5   4   7     5148.44     5276.94    144.56 o 
   6   4   7        8.73       10.90      7.49 o 
   7   4   7     2858.06     2811.25     97.54 o 
   8   4   7      523.03      467.07     29.51 o 
  -9   5   7      971.71     1001.17     67.89 o 
  -8   5   7      646.66      677.69     31.50 o 
  -7   5   7     1799.62     1743.49     57.62 o 
  -6   5   7      628.28      610.04     21.52 o 
  -5   5   7     8561.44     8499.01    172.44 o 
  -4   5   7      189.65      178.78     11.46 o 
  -3   5   7      717.41      704.67     13.28 o 
  -2   5   7      731.96      791.59     32.45 o 
  -1   5   7      890.26      886.86     11.27 o 
   0   5   7       90.98      105.79      3.62 o 
   1   5   7       63.20       64.96      4.54 o 
   2   5   7      107.80      114.84      8.79 o 
   3   5   7     7221.92     7343.84    163.21 o 
   4   5   7      107.18      126.79      8.10 o 
   5   5   7     1727.72     1851.36     58.95 o 
   6   5   7      782.61      836.72     37.63 o 
   7   5   7      525.44      453.80     26.09 o 
   8   5   7       12.48       13.29      8.72 o 
  -9   6   7      191.54      165.33     27.95 o 
  -8   6   7      147.92      145.98     15.97 o 
  -7   6   7     1166.34     1130.68     42.63 o 
  -6   6   7      619.59      611.25     27.10 o 
  -5   6   7      120.60      122.96     12.36 o 
  -4   6   7     5980.97     5983.39    148.02 o 
  -3   6   7      278.57      286.69     13.58 o 
  -2   6   7     3544.52     3565.47     81.89 o 
  -1   6   7        4.04       45.07     19.64 o 
   0   6   7       13.76       12.28      3.21 o 
   1   6   7        0.85       12.59      5.82 o 
   2   6   7     2791.37     2842.52     73.54 o 
   3   6   7       10.54       27.47      7.87 o 
   4   6   7     3164.69     3195.30     75.63 o 
   5   6   7      673.38      683.99     30.07 o 
   6   6   7      233.84      225.43     18.13 o 
   7   6   7      831.93      829.66     38.03 o 
   8   6   7      947.14      851.13     43.50 o 
  -8   7   7      970.68      907.45     43.34 o 
  -7   7   7       55.28       51.65      9.92 o 
  -6   7   7     3907.40     3915.91    120.27 o 
  -5   7   7        5.92        7.43      7.29 o 
  -4   7   7     1051.82     1040.83     36.00 o 
  -3   7   7      960.65      951.33     31.20 o 
  -2   7   7     1497.96     1464.72     40.85 o 
  -1   7   7       24.97       24.62      6.42 o 
   0   7   7     8271.08     8517.69    163.58 o 
   1   7   7      250.52      237.78     10.36 o 
   2   7   7       31.87       36.42      4.56 o 
   3   7   7      767.37      799.87     21.82 o 
   4   7   7     4034.35     4238.11    101.47 o 
   5   7   7       16.06       18.60      5.42 o 
   6   7   7     1760.38     1634.81     59.09 o 
   7   7   7      586.22      598.79     36.34 o 
  -8   8   7      120.10      145.62     38.84 o 
  -7   8   7      253.72      279.71     20.76 o 
  -6   8   7      272.88      258.90     18.84 o 
  -5   8   7     1560.45     1599.79     56.12 o 
  -4   8   7     3699.03     3669.23    105.29 o 
  -3   8   7      535.97      499.46     22.49 o 
  -2   8   7     4015.41     4074.74    181.87 o 
  -1   8   7     6310.69     6126.72    139.05 o 
   0   8   7      408.08      416.39     16.32 o 
   1   8   7      824.01      798.60     60.64 o 
   2   8   7     5874.01     5989.97    116.49 o 
   3   8   7       73.87       88.54      7.70 o 
   4   8   7      290.43      285.51     13.14 o 
   5   8   7      168.47      168.79     11.84 o 
   6   8   7      142.93      147.20     16.00 o 
   7   8   7       99.55      104.93     19.35 o 
  -7   9   7      132.63      153.39     17.32 o 
  -6   9   7      125.84      121.87     14.40 o 
  -5   9   7      960.69      966.39     40.03 o 
  -4   9   7     1724.79     1702.16     60.83 o 
  -3   9   7     4675.06     4883.59    140.60 o 
  -2   9   7       31.78       37.40      9.02 o 
  -1   9   7       33.65       68.30     10.57 o 
   0   9   7      300.36      287.13     12.67 o 
   1   9   7     2699.70     2760.47     67.58 o 
   2   9   7     1130.24     1157.83     35.98 o 
   3   9   7     1602.18     1568.65     40.02 o 
   4   9   7      122.76      122.22      9.67 o 
   5   9   7       27.64       30.62      8.03 o 
   6   9   7       34.50       67.67     19.11 o 
  -7  10   7     1857.50     1882.38     81.19 o 
  -6  10   7        0.74       13.10      8.48 o 
  -5  10   7       23.07       16.54      8.33 o 
  -4  10   7      595.71      609.62     30.19 o 
  -3  10   7     1462.43     1534.31     85.02 o 
  -2  10   7      129.96      137.55     26.81 o 
  -1  10   7     1082.52     1133.45     41.02 o 
   0  10   7      356.94      342.73     15.97 o 
   1  10   7     1140.62     1248.06     37.85 o 
   2  10   7      691.10      703.10     24.98 o 
   3  10   7       12.70       23.38      8.28 o 
   4  10   7       41.18       43.09      8.31 o 
   5  10   7     1217.24     1193.51     54.81 o 
   6  10   7      149.96      125.39     21.63 o 
  -6  11   7      906.22      897.59     48.94 o 
  -5  11   7      276.99      276.62     21.63 o 
  -4  11   7       75.07       89.18     11.94 o 
  -3  11   7      170.88      230.52     27.02 o 
  -2  11   7     3279.93     3229.12    189.66 o 
  -1  11   7      257.76      280.62     18.24 o 
   0  11   7     3323.92     3180.49    191.76 o 
   1  11   7       78.42      102.77     12.27 o 
   2  11   7      132.40      136.83     11.87 o 
   3  11   7      159.04      167.90     12.76 o 
   4  11   7      119.54      154.37     18.28 o 
   5  11   7      223.19      152.28    110.41 o 
  -5  12   7      200.50      203.06     20.64 o 
  -4  12   7      455.81      478.19     39.25 o 
  -3  12   7        3.07       12.84      9.04 o 
  -2  12   7       40.97       51.44     11.88 o 
  -1  12   7      616.47      586.14     29.94 o 
   0  12   7        0.21        9.60      6.92 o 
   1  12   7      516.81      524.37     35.47 o 
   2  12   7      900.87      934.88     50.43 o 
   3  12   7      423.65      476.23     37.25 o 
   4  12   7     1156.33     1144.52     75.08 o 
  -3  13   7     1571.74     1591.78     86.45 o 
  -2  13   7      312.46      315.17     30.58 o 
  -1  13   7      174.68      201.88     23.90 o 
   0  13   7     1183.60     1334.02     76.89 o 
   1  13   7      650.75      629.51     44.17 o 
   2  13   7      167.23      175.64     22.77 o 
 -10   0   8      443.96      486.60     59.07 o 
  -8   0   8       15.86       21.12      8.79 o 
  -6   0   8     5733.20     5885.03    157.64 o 
  -4   0   8     1125.15     1247.51     31.60 o 
  -2   0   8    23013.94    21335.33    748.17 o 
   0   0   8     8284.02     8215.97    151.87 o 
   2   0   8     1774.23     1909.21     43.11 o 
   4   0   8       30.61       71.98     10.83 o 
   6   0   8     5030.89     4747.76    202.55 o 
   8   0   8     3298.94     3088.14    180.12 o 
 -10   1   8     1338.81     1073.80     63.59 o 
  -9   1   8        4.20       -0.08      4.01 o 
  -8   1   8      883.68      895.49     28.33 o 
  -7   1   8      703.04      751.89     25.00 o 
  -6   1   8      218.39      241.02     11.79 o 
  -5   1   8     2213.31     2345.22     43.01 o 
  -4   1   8     3577.13     3601.56     55.96 o 
  -3   1   8      671.71      725.41     18.09 o 
  -2   1   8     8064.80     7629.75    101.35 o 
  -1   1   8    10134.71     9938.02    123.05 o 
   0   1   8     2939.95     3021.13     41.49 o 
   1   1   8     6917.02     7159.01     98.73 o 
   2   1   8      158.45      165.72      5.93 o 
   3   1   8      749.98      783.99     17.02 o 
   4   1   8     3139.72     3153.89     80.18 o 
   5   1   8      180.63      166.08     12.92 o 
   6   1   8       40.25       51.07      9.32 o 
   7   1   8       95.83      116.33     13.24 o 
   8   1   8      675.93      680.47     37.16 o 
  -9   2   8      824.68      796.64     32.73 o 
  -8   2   8       93.86      115.66     24.50 o 
  -7   2   8     1971.27     2044.51     47.10 o 
  -6   2   8     1792.04     1803.32     37.47 o 
  -5   2   8     3168.19     3181.29     63.53 o 
  -4   2   8      284.96      262.08      6.72 o 
  -3   2   8    25145.55    23112.66    283.04 o 
  -2   2   8     2037.16     2054.44     27.60 o 
  -1   2   8     2692.52     2667.51     32.71 o 
   0   2   8      336.07      349.58      7.52 o 
   1   2   8     6558.07     6649.28     94.67 o 
   2   2   8     5989.67     6238.72    179.23 o 
   3   2   8     2626.92     2578.62     41.96 o 
   4   2   8      625.74      589.24     21.49 o 
   5   2   8     1372.52     1368.08     45.20 o 
   6   2   8     1885.22     1905.05     62.40 o 
   7   2   8        2.12        7.76      7.99 o 
   8   2   8      104.31      124.10     15.07 o 
  -9   3   8       44.32       29.92      8.97 o 
  -8   3   8       22.60       34.88     11.85 o 
  -7   3   8      895.18      903.66     28.34 o 
  -6   3   8      345.14      346.69     14.31 o 
  -5   3   8     3223.78     3260.79     68.71 o 
  -4   3   8      350.75      357.84     12.01 o 
  -3   3   8        6.28       14.81      3.17 o 
  -2   3   8     1566.39     1526.42     30.87 o 
  -1   3   8    14936.27    14787.06    165.76 o 
   0   3   8      223.41      214.62      6.95 o 
   1   3   8     9409.20     9740.51    189.57 o 
   2   3   8     7188.67     7091.56    139.41 o 
   3   3   8      238.57      250.67      8.32 o 
   4   3   8     1000.77      978.04     23.91 o 
   5   3   8     2269.06     2197.31     65.43 o 
   6   3   8      226.81      231.87     16.72 o 
   7   3   8     1511.18     1467.41     55.78 o 
   8   3   8      102.83      125.25     14.89 o 
  -9   4   8      289.14      312.28     33.07 o 
  -8   4   8     3091.11     3150.01     90.38 o 
  -7   4   8      127.61      124.36     10.45 o 
  -6   4   8     3609.09     3700.82     86.28 o 
  -5   4   8      168.04      187.13     14.74 o 
  -4   4   8      455.95      426.52     12.61 o 
  -3   4   8      206.15      220.34      7.26 o 
  -2   4   8        0.58       37.62     11.90 o 
  -1   4   8     4647.75     4564.25     49.74 o 
   0   4   8     5571.19     5177.54    196.95 o 
   1   4   8      268.95      276.62     12.44 o 
   2   4   8     7920.95     7979.77    129.67 o 
   3   4   8     1509.03     1491.28     46.60 o 
   4   4   8      193.24      203.22      9.78 o 
   5   4   8       50.16       66.46      9.61 o 
   6   4   8     1909.41     1921.63     66.84 o 
   7   4   8      195.03      169.57     16.47 o 
   8   4   8      366.52      370.82     25.37 o 
  -9   5   8      258.08      279.88     33.83 o 
  -8   5   8      194.17      186.35     15.98 o 
  -7   5   8      520.79      562.37     26.90 o 
  -6   5   8      186.21      191.47     11.26 o 
  -5   5   8      140.35      150.02     12.63 o 
  -4   5   8     3464.47     3409.27     63.64 o 
  -3   5   8       10.79       20.66      2.89 o 
  -2   5   8     3509.33     3394.93     79.41 o 
  -1   5   8        3.24       15.37      5.41 o 
   0   5   8      100.45      129.13      4.73 o 
   1   5   8     1036.03     1045.91     20.49 o 
   2   5   8     4076.00     4162.44     73.29 o 
   3   5   8     1454.23     1431.83     35.59 o 
   4   5   8    10531.79    10467.27    194.94 o 
   5   5   8      272.95      280.54     17.14 o 
   6   5   8     1634.70     1614.76     59.26 o 
   7   5   8      100.39      112.90     15.78 o 
   8   5   8      601.96      616.04     38.39 o 
  -9   6   8      778.93      737.35     55.76 o 
  -8   6   8     1020.25     1063.53     44.72 o 
  -7   6   8      291.25      262.82     18.90 o 
  -6   6   8     2169.10     2186.80     69.63 o 
  -5   6   8      266.07      280.96     18.11 o 
  -4   6   8       72.87       79.31     14.96 o 
  -3   6   8     1187.49     1160.43     34.08 o 
  -2   6   8      253.60      232.35     11.71 o 
  -1   6   8     2210.99     2193.00     54.84 o 
   0   6   8      166.45      146.45      5.39 o 
   1   6   8      593.07      619.44     17.83 o 
   2   6   8     1529.49     1542.69     44.94 o 
   3   6   8     8391.54     8339.19    162.09 o 
   4   6   8      428.97      418.11     18.50 o 
   5   6   8     1445.55     1481.53     50.85 o 
   6   6   8      396.59      398.14     24.60 o 
   7   6   8       88.25       74.55     12.43 o 
  -8   7   8      102.89      117.36     16.01 o 
  -7   7   8     1583.10     1558.97     60.45 o 
  -6   7   8      194.31      193.37     17.86 o 
  -5   7   8     6118.16     6172.78    175.97 o 
  -4   7   8      160.20      163.79     12.80 o 
  -3   7   8        0.02        4.72      5.25 o 
  -2   7   8      511.83      474.38     22.22 o 
  -1   7   8    11295.02    10787.32    257.21 o 
   0   7   8       91.64       98.93     21.04 o 
   1   7   8     3228.74     3320.33     60.42 o 
   2   7   8       84.89       77.71      8.41 o 
   3   7   8        8.40       19.23      4.78 o 
   4   7   8       25.25       31.78      7.61 o 
   5   7   8      254.68      265.45     17.07 o 
   6   7   8        0.02       -5.76      6.67 o 
   7   7   8      342.46      334.93     26.42 o 
  -8   8   8       54.32       50.91     12.80 o 
  -7   8   8      921.13      899.99     41.68 o 
  -6   8   8      167.07      201.72     18.33 o 
  -5   8   8      727.89      723.23     33.99 o 
  -4   8   8      459.93      452.33     25.29 o 
  -3   8   8     7924.82     7671.04    205.68 o 
  -2   8   8       76.62       67.77      9.03 o 
  -1   8   8      176.87      174.15     12.99 o 
   0   8   8     6053.53     6153.42    133.64 o 
   1   8   8     4383.26     4359.86    120.17 o 
   2   8   8     1321.22     1330.75     34.43 o 
   3   8   8      940.65      963.46     26.57 o 
   4   8   8      262.94      295.41     13.03 o 
   5   8   8      475.82      473.16     25.01 o 
   6   8   8      697.41      622.27     30.93 o 
   7   8   8      125.74      117.63     14.71 o 
  -7   9   8       50.53       47.90     13.76 o 
  -6   9   8        4.08       27.72     22.67 o 
  -5   9   8      108.80      101.49     12.72 o 
  -4   9   8     2153.51     2157.30     75.17 o 
  -3   9   8      443.16      424.92     24.89 o 
  -2   9   8     4110.28     3995.37    115.31 o 
  -1   9   8      131.81      116.98     14.94 o 
   0   9   8       16.53        9.91      5.75 o 
   1   9   8      450.50      470.41     20.28 o 
   2   9   8     1363.47     1327.67     40.18 o 
   3   9   8      109.88      110.56      9.98 o 
   4   9   8      572.44      575.43     21.05 o 
   5   9   8        0.02        4.40      6.21 o 
   6   9   8      331.18      334.08     28.03 o 
  -6  10   8     1420.23     1414.86     61.69 o 
  -5  10   8      484.81      502.12     28.31 o 
  -4  10   8       47.08       32.61      9.18 o 
  -3  10   8     1728.88     1725.10     63.18 o 
  -2  10   8     1573.93     1661.44     72.14 o 
  -1  10   8      243.59      222.78     15.88 o 
   0  10   8     1721.15     1740.78     58.97 o 
   1  10   8       11.40       24.63      7.02 o 
   2  10   8      490.88      528.84     23.20 o 
   3  10   8       13.66       25.28      7.71 o 
   4  10   8       17.17       28.27      9.84 o 
   5  10   8       86.38       99.15     14.87 o 
  -5  11   8      248.98      228.13     20.13 o 
  -4  11   8       34.00       35.45     10.34 o 
  -3  11   8        5.36       22.23      9.26 o 
  -2  11   8       32.70       50.70     10.49 o 
  -1  11   8     1453.02     1477.80     71.96 o 
   0  11   8      734.91      701.23     32.82 o 
   1  11   8     2315.42     2231.83     94.13 o 
   2  11   8       13.52       11.24     11.02 o 
   3  11   8        2.21       -2.93      6.00 o 
   4  11   8      614.86      583.79     36.64 o 
  -4  12   8      439.25      432.20     28.33 o 
  -3  12   8     1474.21     1429.91     60.06 o 
  -2  12   8     1181.01     1190.10     52.52 o 
  -1  12   8      652.92      609.04     31.68 o 
   0  12   8      396.54      420.24     30.72 o 
   1  12   8        0.73        3.02      6.67 o 
   2  12   8      180.18      197.85     25.07 o 
   3  12   8      665.18      663.04     41.13 o 
  -2  13   8     1315.35     1283.92     93.01 o 
  -1  13   8      532.85      580.58     69.74 o 
   0  13   8       62.63       66.53     18.01 o 
   1  13   8      270.41      323.02     31.08 o 
  -9   0   9       15.62       29.06     12.63 o 
  -7   0   9     3461.41     3473.06    133.61 o 
  -5   0   9     3208.88     3352.47     86.30 o 
  -3   0   9     1225.41     1303.07     29.93 o 
  -1   0   9      349.76      360.24     10.25 o 
   1   0   9     4675.15     4692.28     97.42 o 
   3   0   9      191.98      209.83      9.33 o 
   5   0   9      481.96      470.92     31.82 o 
   7   0   9     2716.80     2508.98    150.44 o 
  -9   1   9     1015.24      992.87     43.59 o 
  -8   1   9       61.31       73.75      9.16 o 
  -7   1   9      251.86      252.39     12.43 o 
  -6   1   9     5476.45     5661.56    108.96 o 
  -5   1   9     4136.62     4336.13     77.02 o 
  -4   1   9     1701.45     1602.04     38.58 o 
  -3   1   9     4355.97     4355.23     74.10 o 
  -2   1   9     3296.33     3139.52     46.99 o 
  -1   1   9     6036.31     6189.13     82.94 o 
   0   1   9      599.57      561.89     10.80 o 
   1   1   9      744.90      725.78     27.71 o 
   2   1   9      541.27      616.46     13.45 o 
   3   1   9     1511.67     1599.93     36.60 o 
   4   1   9      397.58      442.86     19.35 o 
   5   1   9     2740.82     2830.40     82.85 o 
   6   1   9      360.26      362.02     21.42 o 
   7   1   9      225.09      246.68     19.22 o 
   8   1   9      769.36      787.32     39.81 o 
  -9   2   9       17.35       27.43     15.09 o 
  -8   2   9     1502.22     1509.74     45.94 o 
  -7   2   9      218.42      209.08     12.63 o 
  -6   2   9      962.95      975.12     27.98 o 
  -5   2   9        6.47       47.65     10.84 o 
  -4   2   9     4253.71     4430.62     84.30 o 
  -3   2   9      140.58      125.25     13.20 o 
  -2   2   9    15845.57    14252.13    211.42 o 
  -1   2   9     2336.05     2323.40     31.88 o 
   0   2   9      916.09      960.25     16.19 o 
   1   2   9       14.46       33.52      5.13 o 
   2   2   9     3345.22     3430.86     63.58 o 
   3   2   9       24.18       24.37      3.29 o 
   4   2   9     2951.38     3109.75     83.67 o 
   5   2   9     1137.35     1111.18     39.08 o 
   6   2   9      931.33      890.48     36.66 o 
   7   2   9      486.95      463.74     26.40 o 
   8   2   9       69.70       76.79     14.49 o 
  -9   3   9      541.80      549.28     29.57 o 
  -8   3   9       92.85       95.30      9.75 o 
  -7   3   9     1708.61     1769.48     50.13 o 
  -6   3   9      311.57      337.91     18.65 o 
  -5   3   9        0.16        5.14      5.55 o 
  -4   3   9     7417.75     7251.86    134.58 o 
  -3   3   9      265.65      224.68      8.17 o 
  -2   3   9     1175.42     1125.82     22.38 o 
  -1   3   9      702.48      673.05     12.89 o 
   0   3   9    11370.54    10994.97    155.31 o 
   1   3   9        1.57        5.44      5.96 o 
   2   3   9     5640.08     5659.90    135.59 o 
   3   3   9      757.48      780.39     18.14 o 
   4   3   9     1463.74     1488.27     46.13 o 
   5   3   9     1215.36     1238.87     42.70 o 
   6   3   9      792.50      819.02     35.70 o 
   7   3   9        4.75        1.89      7.06 o 
   8   3   9      253.22      283.72     23.42 o 
  -9   4   9       28.81       14.22      9.73 o 
  -8   4   9       54.78       70.19     12.03 o 
  -7   4   9     1464.27     1374.01     48.88 o 
  -6   4   9      203.94      193.63     14.02 o 
  -5   4   9     2942.69     2979.67     66.74 o 
  -4   4   9     1476.42     1489.35     32.56 o 
  -3   4   9      174.02      189.70      8.23 o 
  -2   4   9     1284.08     1233.88     24.09 o 
  -1   4   9     2445.27     2508.58     45.10 o 
   0   4   9       73.71       72.57      6.96 o 
   1   4   9    12273.46    12062.02    231.79 o 
   2   4   9       56.84       68.59      5.42 o 
   3   4   9     4868.86     5003.03    103.65 o 
   4   4   9      614.65      610.14     19.25 o 
   5   4   9      673.75      699.33     30.31 o 
   6   4   9       88.14      103.06     12.73 o 
   7   4   9     1193.53     1135.76     49.79 o 
   8   4   9        5.06       12.06      8.75 o 
  -9   5   9     1746.63     1688.86     96.31 o 
  -8   5   9       33.78       31.96     10.16 o 
  -7   5   9      118.21      129.74     13.37 o 
  -6   5   9       34.10       47.99      8.85 o 
  -5   5   9      475.70      515.29     16.74 o 
  -4   5   9        4.20        3.50      3.99 o 
  -3   5   9      349.73      346.31     15.36 o 
  -2   5   9      199.23      194.68      7.81 o 
  -1   5   9    12366.51    12073.61    197.71 o 
   0   5   9     2034.48     1982.12     32.17 o 
   1   5   9        4.99       22.83      6.31 o 
   2   5   9     2304.81     2300.59     46.48 o 
   3   5   9    14878.41    13939.43    351.80 o 
   4   5   9        5.44       -0.28      6.70 o 
   5   5   9     2412.37     2332.37     75.08 o 
   6   5   9      191.36      187.01     15.91 o 
   7   5   9      281.65      326.09     22.67 o 
  -8   6   9     1297.35     1350.18     55.85 o 
  -7   6   9     1334.81     1270.95     49.39 o 
  -6   6   9      464.15      508.30     24.71 o 
  -5   6   9     1512.68     1466.88     49.68 o 
  -4   6   9      209.06      202.87     12.93 o 
  -3   6   9      226.18      230.55     13.74 o 
  -2   6   9      819.22      781.75     25.86 o 
  -1   6   9     1110.74     1062.99     32.58 o 
   0   6   9     1266.54     1214.54     23.88 o 
   1   6   9     1580.75     1609.21     32.19 o 
   2   6   9      786.32      821.90     23.98 o 
   3   6   9     2136.73     2001.43     59.08 o 
   4   6   9     2864.32     2866.50     70.62 o 
   5   6   9       17.63       21.44      8.32 o 
   6   6   9      285.61      300.60     21.73 o 
   7   6   9      827.70      801.40     41.43 o 
  -8   7   9       38.01       66.39     12.86 o 
  -7   7   9       48.74       59.79     11.73 o 
  -6   7   9     1078.36     1117.38     48.27 o 
  -5   7   9      323.59      294.74     19.58 o 
  -4   7   9     1718.61     1779.76     57.62 o 
  -3   7   9      696.71      683.26     25.99 o 
  -2   7   9       19.41       34.68      6.94 o 
  -1   7   9     2684.33     2754.18     76.44 o 
   0   7   9     8763.71     8644.74    174.75 o 
   1   7   9       77.65       83.49      5.76 o 
   2   7   9     3715.78     3729.75     93.43 o 
   3   7   9      494.54      478.77     16.53 o 
   4   7   9       13.27       54.85     10.18 o 
   5   7   9      150.90      172.87     17.83 o 
   6   7   9      151.46      160.15     15.31 o 
   7   7   9        3.90       20.27     12.52 o 
  -7   8   9      265.48      268.04     22.56 o 
  -6   8   9      755.76      782.23     37.02 o 
  -5   8   9     1926.90     1992.78     68.61 o 
  -4   8   9      659.23      646.01     30.35 o 
  -3   8   9       35.43       35.30      8.75 o 
  -2   8   9     2479.28     2395.44     70.94 o 
  -1   8   9      385.16      383.34     19.48 o 
   0   8   9       70.57       57.40      9.63 o 
   1   8   9      679.35      671.53     38.75 o 
   2   8   9     1186.83     1243.24     67.93 o 
   3   8   9      301.51      288.17     13.24 o 
   4   8   9      108.14      131.33     12.57 o 
   5   8   9      449.04      450.07     23.58 o 
   6   8   9      499.18      475.41     27.28 o 
  -7   9   9      924.52      874.74     47.08 o 
  -6   9   9      142.62      175.59     17.38 o 
  -5   9   9      817.80      833.89     40.90 o 
  -4   9   9       11.66       10.38      7.68 o 
  -3   9   9     3760.73     3713.03    112.52 o 
  -2   9   9      639.65      618.08     37.64 o 
  -1   9   9      565.46      545.41     24.65 o 
   0   9   9      405.73      421.65     21.77 o 
   1   9   9       65.58       51.32      7.36 o 
   2   9   9       36.45       50.77      7.21 o 
   3   9   9      432.39      409.90     18.52 o 
   4   9   9       98.92       97.32     11.87 o 
   5   9   9     1008.74      935.43     47.36 o 
   6   9   9       32.90       23.23     11.78 o 
  -6  10   9       55.01       67.12     13.78 o 
  -5  10   9      333.74      372.71     23.94 o 
  -4  10   9     1077.89     1111.19     45.91 o 
  -3  10   9      181.96      196.28     16.29 o 
  -2  10   9      630.04      642.48     38.10 o 
  -1  10   9      281.55      289.88     20.31 o 
   0  10   9      179.68      175.24     15.18 o 
   1  10   9     1411.23     1411.01     62.11 o 
   2  10   9        7.06       16.51      8.38 o 
   3  10   9      275.48      289.93     18.12 o 
   4  10   9      332.98      332.74     21.03 o 
   5  10   9      206.61      209.10     22.47 o 
  -5  11   9       38.13       43.56     12.67 o 
  -4  11   9      455.83      437.23     27.28 o 
  -3  11   9       28.48       59.75     16.18 o 
  -2  11   9        8.99       30.69      9.45 o 
  -1  11   9      275.65      309.10     20.80 o 
   0  11   9      136.64      136.53     16.12 o 
   1  11   9      280.17      257.08     19.09 o 
   2  11   9      549.98      542.38     28.70 o 
   3  11   9      203.36      212.97     19.14 o 
   4  11   9       13.03        5.90     19.62 o 
  -4  12   9      312.90      334.01     25.42 o 
  -3  12   9      251.87      251.51     21.77 o 
  -2  12   9     2298.48     2207.44     84.98 o 
  -1  12   9      367.83      357.20     25.71 o 
   0  12   9      976.63      947.02     60.71 o 
   1  12   9      369.84      417.18     30.10 o 
   2  12   9      434.00      454.28     33.52 o 
  -8   0  10      467.50      487.78     59.24 o 
  -6   0  10     9113.52     9269.98    249.52 o 
  -4   0  10     3985.37     4052.94     91.83 o 
  -2   0  10     1059.89      940.35     22.76 o 
   0   0  10     2608.90     2713.80     60.20 o 
   2   0  10     9994.71     9938.05    229.89 o 
   4   0  10     7456.77     7334.64    369.44 o 
   6   0  10     1189.82     1229.69     68.06 o 
   8   0  10     1213.87     1110.10     74.14 o 
  -9   1  10       46.78       54.29     11.92 o 
  -8   1  10      211.38      240.71     14.73 o 
  -7   1  10      149.17      149.20     10.82 o 
  -6   1  10      144.86      169.81     11.50 o 
  -5   1  10     3328.92     3472.51     91.79 o 
  -4   1  10      320.18      321.62     11.82 o 
  -3   1  10     2061.20     2014.43     34.75 o 
  -2   1  10     2983.63     2861.48     46.31 o 
  -1   1  10     1303.09     1340.47     22.33 o 
   0   1  10     2524.22     2558.55     40.80 o 
   1   1  10     1154.24     1201.40     29.86 o 
   2   1  10       12.40       18.38      6.12 o 
   3   1  10      376.43      373.12     11.00 o 
   4   1  10     5602.79     5660.67    149.59 o 
   5   1  10      375.34      406.23     27.23 o 
   6   1  10     2140.42     2086.81     72.12 o 
   7   1  10      422.78      405.72     26.56 o 
   8   1  10       93.56      130.08     16.45 o 
  -9   2  10      724.93      714.72     33.83 o 
  -8   2  10      239.44      258.60     15.42 o 
  -7   2  10     5278.25     5450.67    135.14 o 
  -6   2  10       14.06       38.78      6.98 o 
  -5   2  10       85.40      102.54     14.64 o 
  -4   2  10     2782.54     2767.09     63.10 o 
  -3   2  10     7137.03     7082.15    127.51 o 
  -2   2  10     1142.49      993.56     24.43 o 
  -1   2  10     7279.13     7386.11    102.41 o 
   0   2  10      470.49      488.34     16.62 o 
   1   2  10      443.91      437.04     10.88 o 
   2   2  10      166.02      189.97      9.91 o 
   3   2  10      707.79      725.56     17.54 o 
   4   2  10      260.64      282.30     16.71 o 
   5   2  10     3704.24     3750.85    112.45 o 
   6   2  10        0.65        0.75      6.56 o 
   7   2  10      730.32      748.97     37.06 o 
   8   2  10       91.19      104.69     16.33 o 
  -9   3  10      602.83      640.75     39.66 o 
  -8   3  10      562.31      563.16     25.24 o 
  -7   3  10      164.31      138.20     11.19 o 
  -6   3  10      513.66      553.80     19.41 o 
  -5   3  10     6777.90     6905.01    145.14 o 
  -4   3  10       20.62       25.30      5.06 o 
  -3   3  10     8814.72     8588.39    154.53 o 
  -2   3  10     1203.46     1130.28     23.69 o 
  -1   3  10      128.87      126.14      4.07 o 
   0   3  10     1408.37     1400.37     24.70 o 
   1   3  10    10783.83    11051.23    213.10 o 
   2   3  10      752.08      757.34     20.49 o 
   3   3  10     2552.20     2496.53     48.23 o 
   4   3  10      122.33      118.50     10.89 o 
   5   3  10       88.49       99.46     11.22 o 
   6   3  10      231.38      224.02     19.41 o 
   7   3  10      410.02      436.59     27.74 o 
   8   3  10       30.44       29.41     10.69 o 
  -9   4  10      155.98      179.40     21.19 o 
  -8   4  10       96.79      140.16     15.20 o 
  -7   4  10      366.64      392.85     22.73 o 
  -6   4  10      142.19      148.36     11.19 o 
  -5   4  10     1834.87     1856.66     45.93 o 
  -4   4  10     3169.78     3271.45     67.55 o 
  -3   4  10     2166.33     2121.96     42.82 o 
  -2   4  10      335.59      315.57     11.72 o 
  -1   4  10     5600.44     5669.68    102.71 o 
   0   4  10     4714.87     4592.31    158.10 o 
   1   4  10     1896.11     1894.06     52.32 o 
   2   4  10     3731.24     3946.73     93.87 o 
   3   4  10      785.38      806.76     22.95 o 
   4   4  10      281.45      296.49     15.89 o 
   5   4  10       21.72       23.03     10.38 o 
   6   4  10      169.45      177.22     16.85 o 
   7   4  10      323.08      327.23     23.22 o 
  -8   5  10     2476.24     2489.88     94.53 o 
  -7   5  10      106.93      113.93     13.05 o 
  -6   5  10      223.18      271.88     18.09 o 
  -5   5  10       14.18       21.43      7.14 o 
  -4   5  10       67.43       64.66     10.60 o 
  -3   5  10      388.93      389.42     17.95 o 
  -2   5  10      977.55      926.42     19.78 o 
  -1   5  10        8.09       11.92      3.28 o 
   0   5  10     9307.46     9070.39    141.51 o 
   1   5  10      709.50      714.34     17.89 o 
   2   5  10     1070.75     1108.32     27.17 o 
   3   5  10      423.33      398.28     14.30 o 
   4   5  10     3050.31     3002.22     73.36 o 
   5   5  10      227.82      206.09     15.47 o 
   6   5  10      227.77      221.40     18.31 o 
   7   5  10       44.79       61.30     12.18 o 
  -8   6  10       10.84       12.39      9.12 o 
  -7   6  10     1014.02     1049.24     46.55 o 
  -6   6  10      187.81      185.03     14.97 o 
  -5   6  10     2899.29     3033.03     92.50 o 
  -4   6  10       27.74       44.80      8.92 o 
  -3   6  10     3640.62     3655.69     99.96 o 
  -2   6  10       91.48      105.45     15.16 o 
  -1   6  10     8561.82     8462.74    212.12 o 
   0   6  10      141.46      141.52     13.04 o 
   1   6  10      252.34      243.40      9.70 o 
   2   6  10     1062.95     1049.88     25.24 o 
   3   6  10      481.74      458.98     23.86 o 
   4   6  10      628.54      590.63     38.26 o 
   5   6  10      147.91      136.86     12.46 o 
   6   6  10       32.74       54.14     11.07 o 
   7   6  10       25.18       22.35     10.00 o 
  -8   7  10        0.12        4.24      7.78 o 
  -7   7  10       46.46       87.68     20.41 o 
  -6   7  10      311.42      321.60     21.34 o 
  -5   7  10     3169.04     3258.61    104.34 o 
  -4   7  10       21.22       31.34      8.30 o 
  -3   7  10     1242.52     1255.47     42.07 o 
  -2   7  10     1261.72     1270.04     40.45 o 
  -1   7  10      343.06      359.23     19.42 o 
   0   7  10      132.45      129.69     12.05 o 
   1   7  10     2626.07     2756.47     79.06 o 
   2   7  10      935.88      879.05     23.46 o 
   3   7  10     3400.77     3354.04     73.82 o 
   4   7  10      320.45      328.79     16.40 o 
   5   7  10       17.28       20.97      7.76 o 
   6   7  10        3.29        8.96      7.74 o 
  -7   8  10     2173.19     2146.88     84.43 o 
  -6   8  10      713.71      692.30     34.47 o 
  -5   8  10        1.71       19.06     12.26 o 
  -4   8  10     3113.08     3083.14     96.36 o 
  -3   8  10     2481.51     2478.73     79.55 o 
  -2   8  10      361.21      362.19     19.88 o 
  -1   8  10      788.68      758.03     30.07 o 
   0   8  10     1077.83     1115.83     38.76 o 
   1   8  10      794.47      797.82     32.16 o 
   2   8  10      373.35      395.00     17.73 o 
   3   8  10       60.62       60.84      7.28 o 
   4   8  10      114.34      124.75     10.25 o 
   5   8  10      595.00      607.32     31.88 o 
   6   8  10       61.35       89.96     16.35 o 
  -7   9  10      175.70      170.17     19.42 o 
  -6   9  10      208.35      194.88     18.60 o 
  -5   9  10        2.60        2.47      6.78 o 
  -4   9  10      690.64      623.63     30.08 o 
  -3   9  10       26.98       37.57      9.54 o 
  -2   9  10     2100.45     2112.26     69.97 o 
  -1   9  10     1221.39     1291.59     45.11 o 
   0   9  10      885.93      961.55     56.23 o 
   1   9  10      174.27      174.09     14.49 o 
   2   9  10       19.03       35.04      7.44 o 
   3   9  10      339.96      348.10     16.97 o 
   4   9  10      760.86      770.55     38.53 o 
   5   9  10        2.76       -1.33      7.98 o 
  -6  10  10     1359.93     1333.36     62.87 o 
  -5  10  10       78.83       81.35     13.54 o 
  -4  10  10      292.05      294.86     21.42 o 
  -3  10  10       38.92       51.79     10.53 o 
  -2  10  10      356.56      356.54     21.51 o 
  -1  10  10       69.21       76.79     11.20 o 
   0  10  10        8.21       21.34      7.66 o 
   1  10  10      524.86      574.19     29.73 o 
   2  10  10     1613.48     1625.35     81.46 o 
   3  10  10      104.25      101.05     14.28 o 
   4  10  10      888.22      880.97    109.55 o 
  -5  11  10     1349.69     1384.85     65.87 o 
  -4  11  10       48.65       61.14     12.14 o 
  -3  11  10     1254.53     1256.96     53.76 o 
  -2  11  10      214.19      223.62     19.52 o 
  -1  11  10       11.05       17.40      8.65 o 
   0  11  10      840.35      825.51     61.78 o 
   1  11  10      685.12      686.92     39.78 o 
   2  11  10      131.16      160.06     18.27 o 
   3  11  10      631.21      651.41     51.26 o 
  -3  12  10      971.69     1019.45     53.36 o 
  -2  12  10        6.73       37.03     23.11 o 
  -1  12  10     1311.09     1320.10     59.35 o 
   0  12  10        9.99       16.00      8.81 o 
   1  12  10       15.23       19.93      9.04 o 
   2  12  10      173.09      203.79     26.81 o 
  -9   0  11      218.55      222.57     30.86 o 
  -7   0  11       73.28       84.80     15.31 o 
  -5   0  11     1732.37     1673.37     50.74 o 
  -3   0  11     4343.93     4378.92     96.44 o 
  -1   0  11     1325.62     1300.83     44.63 o 
   1   0  11     3316.07     3397.48     83.32 o 
   3   0  11    11847.39    12181.89    303.26 o 
   5   0  11     5272.75     5160.11    222.71 o 
   7   0  11      644.19      599.26     46.51 o 
  -9   1  11      612.21      595.83     34.22 o 
  -8   1  11       62.66       52.18     10.13 o 
  -7   1  11      769.73      798.80     28.70 o 
  -6   1  11     1302.07     1377.39     44.40 o 
  -5   1  11      609.44      685.62     25.52 o 
  -4   1  11       65.32       76.20      9.42 o 
  -3   1  11     2400.93     2378.43     53.24 o 
  -2   1  11      753.48      724.95     15.73 o 
  -1   1  11     2272.44     2283.11     37.70 o 
   0   1  11      195.35      212.19      7.41 o 
   1   1  11     3656.90     3723.51     67.56 o 
   2   1  11     4135.82     4191.03     96.00 o 
   3   1  11      707.76      737.83     19.07 o 
   4   1  11     1621.69     1675.14     55.06 o 
   5   1  11     3334.43     3211.90    100.47 o 
   6   1  11       75.67      111.87     19.34 o 
   7   1  11      589.84      538.67     31.73 o 
  -9   2  11        1.52        3.77      8.09 o 
  -8   2  11      902.60      903.10     35.34 o 
  -7   2  11      234.80      225.08     13.72 o 
  -6   2  11     5160.29     5323.15    126.23 o 
  -5   2  11       12.52       37.08      8.50 o 
  -4   2  11        2.94       12.84      6.85 o 
  -3   2  11       94.41       81.06      5.89 o 
  -2   2  11     8501.68     8293.70    151.81 o 
  -1   2  11      152.66      123.73      6.20 o 
   0   2  11     2176.92     2206.60     38.07 o 
   1   2  11     1962.00     1937.71     36.36 o 
   2   2  11       89.03       91.43      6.75 o 
   3   2  11      443.13      458.54     14.07 o 
   4   2  11      140.38      146.00     11.87 o 
   5   2  11      147.67      129.21     16.16 o 
   6   2  11     1648.08     1661.69     62.73 o 
   7   2  11      176.51      166.23     17.66 o 
  -9   3  11      612.02      584.14     44.20 o 
  -8   3  11     1032.98     1091.57     39.58 o 
  -7   3  11      197.00      219.48     13.88 o 
  -6   3  11      431.16      450.03     18.68 o 
  -5   3  11      544.76      554.78     19.81 o 
  -4   3  11    12271.66    12162.04    241.82 o 
  -3   3  11      571.39      521.84     15.71 o 
  -2   3  11      341.02      327.42     17.40 o 
  -1   3  11     2666.76     2605.11     55.24 o 
   0   3  11     5099.19     5192.30     84.54 o 
   1   3  11     5911.37     6012.50    115.68 o 
   2   3  11     2334.97     2254.31     54.34 o 
   3   3  11        1.76        4.54      3.34 o 
   4   3  11      682.48      711.00     27.99 o 
   5   3  11     1002.83     1029.23     42.10 o 
   6   3  11      349.97      373.23     24.38 o 
   7   3  11       76.88       95.39     15.19 o 
  -9   4  11      604.17      570.31     52.61 o 
  -8   4  11      538.08      505.65     29.68 o 
  -7   4  11      147.52      151.42     17.28 o 
  -6   4  11     1156.49     1165.64     34.91 o 
  -5   4  11      964.02      947.76     29.32 o 
  -4   4  11        0.04        1.39      4.04 o 
  -3   4  11     7288.91     7034.84    135.48 o 
  -2   4  11     1671.06     1601.32     35.21 o 
  -1   4  11      715.22      686.95     23.28 o 
   0   4  11      169.45      175.82      7.80 o 
   1   4  11     4168.66     4171.49    102.63 o 
   2   4  11      819.69      866.92     22.19 o 
   3   4  11     1714.41     1693.82     42.13 o 
   4   4  11      426.36      427.30     20.22 o 
   5   4  11        5.83        7.72      7.04 o 
   6   4  11       37.87       33.37      9.91 o 
   7   4  11      143.47      128.91     16.42 o 
  -8   5  11      105.90       95.80     15.42 o 
  -7   5  11      929.80      921.28     41.04 o 
  -6   5  11        0.01        0.86      5.74 o 
  -5   5  11     1386.39     1414.79     49.80 o 
  -4   5  11      447.79      445.21     21.01 o 
  -3   5  11     1483.93     1448.94     55.99 o 
  -2   5  11     1330.15     1243.19     37.67 o 
  -1   5  11     9972.83     9666.68    183.04 o 
   0   5  11      129.52      122.44      7.21 o 
   1   5  11     4376.32     4267.12     82.34 o 
   2   5  11       72.17       75.79      6.46 o 
   3   5  11      157.82      157.54      8.77 o 
   4   5  11        0.34       -4.28      5.66 o 
   5   5  11     1010.31      937.32     38.27 o 
   6   5  11        0.04       -0.61      5.80 o 
   7   5  11     1097.90     1066.77     51.10 o 
  -8   6  11      833.44      779.11     42.63 o 
  -7   6  11       14.61        3.14      7.26 o 
  -6   6  11      547.36      555.00     28.26 o 
  -5   6  11        1.62        5.02      6.05 o 
  -4   6  11       44.98       67.56     12.65 o 
  -3   6  11      777.77      760.89     29.17 o 
  -2   6  11     5396.29     5286.61    138.77 o 
  -1   6  11     1585.11     1600.64     50.88 o 
   0   6  11     6884.05     6661.48    134.86 o 
   1   6  11      417.67      426.35     13.83 o 
   2   6  11       82.81       80.34      6.97 o 
   3   6  11     1720.66     1734.06     46.89 o 
   4   6  11      497.02      495.06     24.98 o 
   5   6  11        2.28       24.25      7.70 o 
   6   6  11      208.14      223.19     18.68 o 
  -7   7  11      123.07      123.34     15.13 o 
  -6   7  11      746.57      716.43     36.09 o 
  -5   7  11     1830.30     1781.93     64.81 o 
  -4   7  11     4336.86     4213.54    125.62 o 
  -3   7  11      417.85      420.55     22.56 o 
  -2   7  11     1634.76     1529.26     49.07 o 
  -1   7  11       69.51       86.76     10.01 o 
   0   7  11      749.73      785.39     40.85 o 
   1   7  11     1727.82     1772.80     46.39 o 
   2   7  11     1301.21     1317.88     33.10 o 
   3   7  11       32.30       35.94      5.84 o 
   4   7  11      586.36      585.18     28.94 o 
   5   7  11      323.81      338.45     22.39 o 
   6   7  11        7.44       18.93      8.81 o 
  -7   8  11      133.46      141.37     18.86 o 
  -6   8  11      660.86      611.06     32.47 o 
  -5   8  11      645.86      653.62     31.78 o 
  -4   8  11      378.08      370.39     23.23 o 
  -3   8  11      542.98      554.60     26.68 o 
  -2   8  11     2746.58     2642.24     82.89 o 
  -1   8  11      176.24      150.24     13.84 o 
   0   8  11     1022.27      980.61     36.88 o 
   1   8  11      534.91      505.97     23.72 o 
   2   8  11      421.06      432.36     19.40 o 
   3   8  11     1683.20     1658.71     49.13 o 
   4   8  11       10.54       27.85      9.42 o 
   5   8  11      306.62      366.23     28.71 o 
  -6   9  11      129.95      145.22     16.90 o 
  -5   9  11      103.71       94.86     13.99 o 
  -4   9  11        0.26        5.25      8.96 o 
  -3   9  11       30.14       35.95     10.38 o 
  -2   9  11        2.87        4.17      6.24 o 
  -1   9  11      990.12      999.88     40.23 o 
   0   9  11       22.54       21.01      8.07 o 
   1   9  11     2588.19     2644.56    117.72 o 
   2   9  11       34.00       51.82     10.99 o 
   3   9  11      137.36      147.23     20.92 o 
   4   9  11      140.60      143.43     32.35 o 
   5   9  11     1809.07     1865.08    112.56 o 
  -5  10  11      698.50      714.68     39.11 o 
  -4  10  11      235.22      227.87     20.43 o 
  -3  10  11     1437.39     1376.14     54.66 o 
  -2  10  11      155.43      148.41     15.44 o 
  -1  10  11       93.00       82.64     11.77 o 
   0  10  11      504.95      529.30     27.43 o 
   1  10  11      225.75      234.58     23.11 o 
   2  10  11      393.96      382.40     25.56 o 
   3  10  11     1515.81     1557.91     76.08 o 
   4  10  11      484.05      336.50    177.28 o 
  -4  11  11      144.15      130.35     22.65 o 
  -3  11  11       38.15       42.48     12.35 o 
  -2  11  11      664.22      693.09     37.92 o 
  -1  11  11      128.29      127.21     16.47 o 
   0  11  11       35.96       54.75     12.02 o 
   1  11  11      230.72      230.47     19.25 o 
   2  11  11     2227.10     2190.18     88.52 o 
   3  11  11      110.72       95.39     22.23 o 
  -2  12  11     1113.64     1078.60     55.28 o 
  -1  12  11       64.14       71.14     13.16 o 
   0  12  11      271.46      265.91     20.90 o 
  -8   0  12       48.33       69.37     16.70 o 
  -6   0  12      417.96      495.68     31.31 o 
  -4   0  12       21.82       32.96      8.43 o 
  -2   0  12     6848.17     6757.91    153.43 o 
   0   0  12      633.09      619.56     21.41 o 
   2   0  12    12095.67    11950.60    388.34 o 
   4   0  12     2846.61     2990.56    129.40 o 
   6   0  12      157.13      151.55     23.50 o 
  -9   1  12      724.04      768.66     41.33 o 
  -8   1  12     1104.45     1101.26     48.23 o 
  -7   1  12      354.84      391.06     22.69 o 
  -6   1  12     2521.08     2581.39     78.58 o 
  -5   1  12      971.67      990.83     27.93 o 
  -4   1  12     1526.27     1496.19     39.76 o 
  -3   1  12      903.49      886.04     28.54 o 
  -2   1  12       23.06       35.65      5.59 o 
  -1   1  12      766.79      768.20     18.94 o 
   0   1  12     4814.16     4876.52     85.02 o 
   1   1  12        9.50       10.95      5.44 o 
   2   1  12     4175.23     4191.32    102.38 o 
   3   1  12     3278.06     3343.85     70.00 o 
   4   1  12      642.95      619.33     28.40 o 
   5   1  12     1006.39      998.86     43.19 o 
   6   1  12      354.22      334.64     22.78 o 
   7   1  12      331.47      317.58     24.95 o 
  -9   2  12       35.54       72.07     15.65 o 
  -8   2  12      994.77     1023.05     43.41 o 
  -7   2  12     1553.06     1599.74     47.16 o 
  -6   2  12       14.06        6.36      4.94 o 
  -5   2  12     2896.82     2913.13     69.29 o 
  -4   2  12     1536.06     1485.15     36.06 o 
  -3   2  12      333.91      323.08     14.14 o 
  -2   2  12      823.30      817.35     22.03 o 
  -1   2  12     4408.48     4470.99     73.13 o 
   0   2  12     1058.12     1078.20     22.02 o 
   1   2  12     4422.92     4416.71     81.25 o 
   2   2  12       40.09       53.85      6.34 o 
   3   2  12      194.23      205.51      9.27 o 
   4   2  12      152.21      163.83     13.64 o 
   5   2  12      359.93      380.74     22.84 o 
   6   2  12       82.29      115.03     17.87 o 
   7   2  12      705.48      712.81     39.53 o 
  -8   3  12        0.27       -5.79      9.29 o 
  -7   3  12      511.33      535.62     22.52 o 
  -6   3  12      275.67      285.36     14.41 o 
  -5   3  12     1173.90     1180.54     33.09 o 
  -4   3  12      105.62       76.05      8.89 o 
  -3   3  12     2820.27     2729.18     59.15 o 
  -2   3  12      241.37      235.14     15.41 o 
  -1   3  12       77.58       67.75      6.71 o 
   0   3  12      493.87      498.20     13.11 o 
   1   3  12      628.61      680.86     17.74 o 
   2   3  12      480.66      488.45     15.44 o 
   3   3  12      362.18      367.62     14.06 o 
   4   3  12      330.12      337.95     20.82 o 
   5   3  12     1051.25     1094.31     44.04 o 
   6   3  12     1697.41     1642.50     66.22 o 
   7   3  12      115.86      126.09     16.92 o 
  -8   4  12      956.90      955.89     45.46 o 
  -7   4  12     2019.11     2089.18     76.51 o 
  -6   4  12       38.02       52.70     11.69 o 
  -5   4  12     1041.21      985.23     29.06 o 
  -4   4  12     4457.43     4378.53     95.51 o 
  -3   4  12     1810.60     1765.17     44.19 o 
  -2   4  12     5448.29     5204.82    104.18 o 
  -1   4  12      747.14      732.26     23.94 o 
   0   4  12      318.42      357.66     10.67 o 
   1   4  12      372.17      358.41     12.02 o 
   2   4  12     1312.58     1295.39     30.39 o 
   3   4  12      454.62      458.63     17.91 o 
   4   4  12     1503.98     1461.84     49.14 o 
   5   4  12      185.98      221.79     18.41 o 
   6   4  12       77.24       89.43     14.36 o 
   7   4  12      163.04      156.56     20.63 o 
  -8   5  12      201.67      190.44     20.34 o 
  -7   5  12       60.59       63.12     11.50 o 
  -6   5  12      532.22      539.44     26.71 o 
  -5   5  12      177.96      192.75     17.66 o 
  -4   5  12      847.76      837.11     36.20 o 
  -3   5  12      899.36      933.20     33.11 o 
  -2   5  12      298.24      300.05     11.45 o 
  -1   5  12      207.87      180.80      9.63 o 
   0   5  12     6153.38     6118.19    154.35 o 
   1   5  12        2.46        2.98      3.56 o 
   2   5  12     1153.50     1159.56     29.29 o 
   3   5  12      133.78      143.62      9.02 o 
   4   5  12      650.43      660.07     30.46 o 
   5   5  12       31.56       30.93     10.28 o 
   6   5  12     1324.48     1307.14     59.03 o 
  -8   6  12        1.98        1.83      8.06 o 
  -7   6  12     1483.86     1460.46     62.11 o 
  -6   6  12        3.24       -2.33      7.05 o 
  -5   6  12     1766.18     1806.72     62.41 o 
  -4   6  12      296.02      322.04     20.14 o 
  -3   6  12     1702.12     1729.82     58.83 o 
  -2   6  12     3306.11     3227.20    101.15 o 
  -1   6  12      799.84      823.20     33.72 o 
   0   6  12     1160.73     1095.62     45.33 o 
   1   6  12      154.47      143.12     17.73 o 
   2   6  12     1342.31     1288.09     32.49 o 
   3   6  12       40.45       52.37      8.61 o 
   4   6  12      820.89      776.36     32.77 o 
   5   6  12      431.52      418.13     25.00 o 
   6   6  12       41.09       54.17     12.73 o 
  -7   7  12        8.93        7.48      8.45 o 
  -6   7  12      376.34      414.54     26.27 o 
  -5   7  12      870.81      868.43     39.64 o 
  -4   7  12      362.14      361.48     24.23 o 
  -3   7  12     2347.87     2367.22     78.88 o 
  -2   7  12       73.00       70.19     10.52 o 
  -1   7  12     1854.02     1931.36     62.48 o 
   0   7  12        0.42        4.08      5.47 o 
   1   7  12       14.05       31.14      8.26 o 
   2   7  12      269.71      297.27     19.72 o 
   3   7  12     1984.29     1908.71     49.41 o 
   4   7  12      279.04      263.41     17.99 o 
   5   7  12      380.56      379.08     25.78 o 
  -6   8  12       20.86       21.32      9.57 o 
  -5   8  12      300.22      295.79     22.59 o 
  -4   8  12     1316.34     1292.94     50.78 o 
  -3   8  12       91.41       90.52     12.31 o 
  -2   8  12      211.74      224.19     16.69 o 
  -1   8  12      652.90      720.44     31.60 o 
   0   8  12       63.13       64.89     10.88 o 
   1   8  12     1149.78     1219.10     52.64 o 
   2   8  12      356.80      426.36     22.67 o 
   3   8  12        0.56       15.78      8.94 o 
   4   8  12      974.15      965.07     64.06 o 
   5   8  12      389.03      390.29     37.39 o 
  -6   9  12      954.34      940.77     47.25 o 
  -5   9  12      724.08      746.70     40.94 o 
  -4   9  12      630.82      603.64     32.77 o 
  -3   9  12      212.66      188.65     16.57 o 
  -2   9  12        7.72       23.54      8.61 o 
  -1   9  12       65.24       61.22     11.17 o 
   0   9  12     2601.40     2671.34     90.77 o 
   1   9  12      255.16      232.77     22.92 o 
   2   9  12     1533.44     1457.30     57.11 o 
   3   9  12       11.28       52.85     44.58 o 
   4   9  12      566.46      596.91     45.87 o 
  -5  10  12      206.00      243.03     21.60 o 
  -4  10  12      129.60      157.36     17.12 o 
  -3  10  12      714.01      717.05     36.47 o 
  -2  10  12     1800.65     1782.62     68.36 o 
  -1  10  12      103.79      113.84     14.07 o 
   0  10  12        0.66        1.22      9.72 o 
   1  10  12     1900.41     1842.82     71.32 o 
   2  10  12     1346.42     1279.44     55.07 o 
   3  10  12       33.45       43.84     16.36 o 
  -3  11  12      463.14      474.65     32.12 o 
  -2  11  12       17.52        9.50      9.12 o 
  -1  11  12      292.72      275.01     22.51 o 
   0  11  12      100.68      104.85     14.17 o 
   1  11  12       71.66      106.04     14.67 o 
   2  11  12        0.08       -3.03     10.00 o 
  -7   0  13     1020.50     1058.91     58.35 o 
  -5   0  13      690.64      744.11     39.02 o 
  -3   0  13     1886.30     1824.82     47.68 o 
  -1   0  13    10699.83    10402.85    346.39 o 
   1   0  13      188.74      215.96     18.91 o 
   3   0  13     2618.28     2467.46    109.28 o 
   5   0  13      569.53      590.10     43.61 o 
   7   0  13       75.11       98.78     21.95 o 
  -8   1  13      186.54      195.27     17.39 o 
  -7   1  13       73.59       83.29     11.65 o 
  -6   1  13      965.63      988.84     53.61 o 
  -5   1  13      555.80      587.47     19.88 o 
  -4   1  13      812.55      812.33     25.44 o 
  -3   1  13     1439.43     1248.54     64.64 o 
  -2   1  13     6876.34     6802.09    129.01 o 
  -1   1  13     2638.49     2626.44     68.00 o 
   0   1  13      332.57      349.51     11.58 o 
   1   1  13     8184.86     8291.63    155.51 o 
   2   1  13     1381.92     1331.60     64.84 o 
   3   1  13     2527.80     2510.94     62.14 o 
   4   1  13      675.28      648.77     28.92 o 
   5   1  13       24.61       30.51      8.67 o 
   6   1  13       64.36       84.83     13.74 o 
   7   1  13      338.36      337.00     25.66 o 
  -8   2  13       65.44       74.70     12.04 o 
  -7   2  13      230.50      241.45     20.73 o 
  -6   2  13     3826.04     3891.98     97.38 o 
  -5   2  13      121.86      112.42      9.54 o 
  -4   2  13     2113.74     2033.10     48.97 o 
  -3   2  13      561.31      538.66     26.31 o 
  -2   2  13      421.12      455.47     18.35 o 
  -1   2  13       79.22       75.92      6.96 o 
   0   2  13     3279.73     3373.03     63.86 o 
   1   2  13      127.79      130.04      7.57 o 
   2   2  13     3882.58     3733.73    139.30 o 
   3   2  13      205.12      210.53     12.56 o 
   4   2  13      173.16      197.71     14.95 o 
   5   2  13       38.75       42.14      9.79 o 
   6   2  13      594.21      594.46     32.43 o 
  -8   3  13     3224.10     3332.80    140.44 o 
  -7   3  13       21.30       24.11      8.53 o 
  -6   3  13        2.47       26.39     13.44 o 
  -5   3  13     1943.42     1984.24     51.37 o 
  -4   3  13     4287.00     4197.31     94.96 o 
  -3   3  13     1940.46     1901.62     44.98 o 
  -2   3  13      349.24      311.72     12.79 o 
  -1   3  13      182.43      198.09     10.02 o 
   0   3  13      849.67      795.35     19.11 o 
   1   3  13      261.01      287.36     15.89 o 
   2   3  13      536.43      561.04     19.15 o 
   3   3  13      181.72      195.27     11.49 o 
   4   3  13     1732.76     1718.46     57.89 o 
   5   3  13      132.55      126.15     15.32 o 
   6   3  13     1188.86     1175.80     51.80 o 
  -8   4  13        0.30        4.70      9.39 o 
  -7   4  13      226.47      257.11     20.64 o 
  -6   4  13      526.57      509.28     35.25 o 
  -5   4  13      180.01      150.95     13.00 o 
  -4   4  13      300.20      266.12     13.18 o 
  -3   4  13     4003.44     3911.46     85.31 o 
  -2   4  13     1154.84     1088.90     29.35 o 
  -1   4  13     2443.01     2437.02     56.81 o 
   0   4  13      556.59      525.90     18.81 o 
   1   4  13       11.83       19.87      4.74 o 
   2   4  13      203.39      210.46     10.51 o 
   3   4  13     1117.67     1095.93     37.27 o 
   4   4  13      519.87      488.71     25.27 o 
   5   4  13     1710.25     1628.43     60.94 o 
   6   4  13        1.02        8.87      9.49 o 
  -8   5  13       54.02       68.12     19.95 o 
  -7   5  13     1686.83     1728.41     69.04 o 
  -6   5  13        3.06       10.56      7.99 o 
  -5   5  13     1704.48     1737.10     61.60 o 
  -4   5  13       39.52       54.71     11.04 o 
  -3   5  13      110.55      138.60     12.61 o 
  -2   5  13      312.19      295.29     17.79 o 
  -1   5  13       27.07       33.78      6.17 o 
   0   5  13       14.93       24.79      5.38 o 
   1   5  13      637.57      636.27     18.41 o 
   2   5  13        2.21        9.94      4.14 o 
   3   5  13      907.55      920.29     30.68 o 
   4   5  13      261.78      297.81     21.71 o 
   5   5  13      286.39      260.63     19.58 o 
   6   5  13      188.60      180.05     18.62 o 
  -7   6  13       23.95       18.36     10.08 o 
  -6   6  13     1553.22     1604.30     62.71 o 
  -5   6  13      115.54      161.88     20.03 o 
  -4   6  13     3068.34     3041.73     98.83 o 
  -3   6  13      929.52      888.78     36.53 o 
  -2   6  13       16.41       38.81     10.85 o 
  -1   6  13     2870.51     2890.87     91.63 o 
   0   6  13      865.10      872.38     39.94 o 
   1   6  13      118.51      112.37      9.00 o 
   2   6  13      125.04      126.01      9.05 o 
   3   6  13     1247.75     1213.21     39.30 o 
   4   6  13      354.97      330.30     22.44 o 
   5   6  13       80.01       87.55     13.75 o 
  -7   7  13      559.09      591.95     34.45 o 
  -6   7  13        4.14        2.48     10.44 o 
  -5   7  13        3.29        9.80      7.78 o 
  -4   7  13     1267.17     1323.55     52.97 o 
  -3   7  13     1002.48      960.31     41.19 o 
  -2   7  13     1978.15     1895.95     64.69 o 
  -1   7  13       67.08       90.14     19.16 o 
   0   7  13      575.41      585.02     44.36 o 
   1   7  13        4.22        2.60      6.10 o 
   2   7  13       96.92      113.44     12.67 o 
   3   7  13      890.24      891.07     42.41 o 
   4   7  13     2083.52     2025.77     85.53 o 
   5   7  13      109.40      121.16     24.02 o 
  -6   8  13     1036.71     1067.73     53.92 o 
  -5   8  13       29.90       42.74     11.80 o 
  -4   8  13     1076.85     1058.10     45.11 o 
  -3   8  13     1649.87     1643.79     60.76 o 
  -2   8  13       66.50       69.50     15.37 o 
  -1   8  13      810.96      842.60     40.66 o 
   0   8  13      551.95      628.28     29.92 o 
   1   8  13       42.89       62.02     14.19 o 
   2   8  13      245.59      257.53     19.16 o 
   3   8  13      244.41      205.96     26.83 o 
   4   8  13       62.61       65.94     17.53 o 
  -5   9  13     1402.41     1418.10     65.64 o 
  -4   9  13      286.31      279.55     22.84 o 
  -3   9  13      927.70      895.70     40.97 o 
  -2   9  13       77.96       98.30     12.64 o 
  -1   9  13      796.99      813.75     36.51 o 
   0   9  13      230.95      250.69     21.00 o 
   1   9  13     3861.17     3905.35    135.33 o 
   2   9  13       93.79      112.18     19.49 o 
   3   9  13      663.15      641.76     57.37 o 
  -4  10  13      429.56      429.33     27.95 o 
  -3  10  13      339.63      360.71     25.66 o 
  -2  10  13       41.29       39.93     11.58 o 
  -1  10  13      849.71      813.77     55.79 o 
   0  10  13     1544.66     1499.54     63.77 o 
   1  10  13       73.80       83.41     14.53 o 
   2  10  13     1205.62     1151.26     62.69 o 
  -2  11  13     2642.11     2600.02    106.15 o 
  -1  11  13       22.97       37.66     14.00 o 
   0  11  13      289.96      270.18     22.12 o 
  -8   0  14       59.21       63.98     18.05 o 
  -6   0  14     4615.56     4849.08    210.68 o 
  -4   0  14       48.17       52.13     12.26 o 
  -2   0  14    14869.38    14480.23    363.60 o 
   0   0  14     4393.82     4388.19    122.39 o 
   2   0  14      911.16      915.76     36.80 o 
   4   0  14      250.60      243.38     24.41 o 
   6   0  14      171.27      148.29     23.07 o 
  -8   1  14      226.70      231.82     19.70 o 
  -7   1  14      432.42      446.58     24.91 o 
  -6   1  14       15.09       21.96      7.73 o 
  -5   1  14        3.35       21.28     10.95 o 
  -4   1  14      674.38      688.18     21.40 o 
  -3   1  14      607.65      635.75     21.64 o 
  -2   1  14      314.70      324.24     17.14 o 
  -1   1  14     2495.02     2549.69     51.76 o 
   0   1  14     1739.77     1753.59     38.33 o 
   1   1  14      101.43      137.89     10.90 o 
   2   1  14     3657.79     3670.33     78.73 o 
   3   1  14      557.93      534.02     24.88 o 
   4   1  14       34.51       37.13      9.28 o 
   5   1  14      158.22      180.81     17.41 o 
   6   1  14      312.44      326.18     28.16 o 
  -8   2  14       39.15       66.37     15.27 o 
  -7   2  14      127.39      139.49     13.10 o 
  -6   2  14      221.74      256.89     20.46 o 
  -5   2  14     2481.72     2498.52    101.76 o 
  -4   2  14        1.21        8.92      4.26 o 
  -3   2  14      985.95      946.06     27.09 o 
  -2   2  14        0.21       16.50      4.83 o 
  -1   2  14     1116.67     1179.37     35.58 o 
   0   2  14     2052.49     2128.14     44.48 o 
   1   2  14     1534.04     1550.27     36.94 o 
   2   2  14      245.51      248.60     13.73 o 
   3   2  14      565.02      588.60     25.51 o 
   4   2  14      107.24      111.12     12.88 o 
   5   2  14       89.20      128.58     16.36 o 
   6   2  14        0.06       -9.14      9.14 o 
  -8   3  14       28.57       35.94     13.62 o 
  -7   3  14     1099.74     1122.32     57.24 o 
  -6   3  14      573.42      597.34     23.46 o 
  -5   3  14      505.69      478.44     20.21 o 
  -4   3  14     2246.18     2200.81     55.80 o 
  -3   3  14     1857.41     1844.51     45.91 o 
  -2   3  14     1747.32     1750.82     44.34 o 
  -1   3  14      435.24      481.74     18.30 o 
   0   3  14      851.69      852.66     20.72 o 
   1   3  14      849.24      830.30     22.88 o 
   2   3  14     1545.03     1619.13     41.19 o 
   3   3  14       68.53       71.85     10.22 o 
   4   3  14       55.24       60.98     10.67 o 
   5   3  14     2021.88     1959.39     75.22 o 
   6   3  14        0.46        1.53      7.60 o 
  -7   4  14      665.86      737.62     50.10 o 
  -6   4  14      303.47      336.29     22.02 o 
  -5   4  14       15.94       25.46      8.32 o 
  -4   4  14      152.70      144.53     13.84 o 
  -3   4  14       24.95       54.93      7.19 o 
  -2   4  14     1327.01     1304.15     34.75 o 
  -1   4  14      147.39      145.77     10.49 o 
   0   4  14     3294.22     3261.03     78.30 o 
   1   4  14      185.21      200.53     10.38 o 
   2   4  14       92.30       98.92      8.45 o 
   3   4  14      851.21      820.81     33.70 o 
   4   4  14     2846.96     2850.83     96.60 o 
   5   4  14       11.33       39.18     19.23 o 
   6   4  14     1224.15     1168.96     53.46 o 
  -7   5  14      106.43      125.41     19.14 o 
  -6   5  14      819.67      833.09     39.76 o 
  -5   5  14       26.42       49.59      9.85 o 
  -4   5  14     4116.87     4158.30    126.95 o 
  -3   5  14       14.02       37.62     15.21 o 
  -2   5  14      880.16      863.43     32.54 o 
  -1   5  14       33.33       45.02      6.10 o 
   0   5  14      655.12      621.40     22.08 o 
   1   5  14      141.13      138.22     10.25 o 
   2   5  14     1815.51     1825.57     46.29 o 
   3   5  14      201.84      198.07     16.31 o 
   4   5  14      942.54      911.59     40.90 o 
   5   5  14      230.67      266.07     22.60 o 
  -7   6  14      932.74      965.76     48.66 o 
  -6   6  14      390.94      418.00     27.56 o 
  -5   6  14      824.55      809.82     38.23 o 
  -4   6  14      212.60      211.49     17.60 o 
  -3   6  14      723.94      689.71     32.16 o 
  -2   6  14     1266.55     1249.60     46.44 o 
  -1   6  14      442.40      419.08     22.30 o 
   0   6  14     1167.65     1160.85     43.03 o 
   1   6  14     2353.85     2441.47     83.49 o 
   2   6  14      614.37      587.99     22.75 o 
   3   6  14     2395.25     2342.04     94.43 o 
   4   6  14      772.65      783.40     37.89 o 
   5   6  14       14.89       -1.80     10.03 o 
  -6   7  14        4.00        1.26      9.22 o 
  -5   7  14       88.12       98.13     13.90 o 
  -4   7  14      620.97      575.53     30.55 o 
  -3   7  14     1205.93     1171.56     47.62 o 
  -2   7  14      696.02      648.20     31.21 o 
  -1   7  14      893.95      832.15     35.59 o 
   0   7  14      280.87      247.92     19.23 o 
   1   7  14       39.39       42.22     11.23 o 
   2   7  14       80.68       84.05     11.51 o 
   3   7  14      345.66      330.12     31.54 o 
   4   7  14      332.20      287.97     40.12 o 
  -5   8  14     2010.12     1979.90     78.86 o 
  -4   8  14        3.06        3.26      6.95 o 
  -3   8  14      516.50      487.55     27.72 o 
  -2   8  14      653.18      650.28     32.40 o 
  -1   8  14      441.31      459.08     26.33 o 
   0   8  14      881.62      873.19     39.94 o 
   1   8  14      375.12      332.92     24.91 o 
   2   8  14        3.14       18.65     13.31 o 
   3   8  14       42.88       20.54     20.33 o 
  -4   9  14     1060.95     1046.58     48.80 o 
  -3   9  14       35.89       45.82     10.93 o 
  -2   9  14      218.41      219.28     21.15 o 
  -1   9  14      338.19      315.79     27.36 o 
   0   9  14     1677.51     1777.90     71.39 o 
   1   9  14        7.98        1.43      8.15 o 
   2   9  14     1498.78     1501.18     73.20 o 
   3   9  14        8.18       11.88     13.80 o 
  -3  10  14      428.21      406.50     29.68 o 
  -2  10  14     2257.15     2239.01     92.80 o 
  -1  10  14      225.32      228.86     21.34 o 
   0  10  14      444.27      388.73     27.61 o 
   1  10  14      827.99      828.45     46.68 o 
  -7   0  15      565.82      598.20     44.58 o 
  -5   0  15     2138.85     2205.20    109.11 o 
  -3   0  15      950.73      987.72     52.17 o 
  -1   0  15    11376.56    11487.95    417.72 o 
   1   0  15      292.91      278.19     17.72 o 
   3   0  15     1455.73     1406.67     67.66 o 
   5   0  15      296.81      226.59     28.15 o 
  -8   1  15      492.97      474.19     34.99 o 
  -7   1  15      170.27      203.12     17.70 o 
  -6   1  15     2327.35     2347.23     80.82 o 
  -5   1  15     1990.10     2092.50     67.66 o 
  -4   1  15      306.77      303.41     17.18 o 
  -3   1  15     3999.40     3839.29     87.36 o 
  -2   1  15      769.96      775.12     31.10 o 
  -1   1  15      103.63      106.48     10.27 o 
   0   1  15       42.92       50.14      6.01 o 
   1   1  15      178.91      173.14     11.08 o 
   2   1  15      621.17      625.92     21.01 o 
   3   1  15      212.16      189.02     13.96 o 
   4   1  15       17.40       38.80     14.01 o 
   5   1  15       12.32       23.01     13.99 o 
  -7   2  15        0.62       19.80     23.09 o 
  -6   2  15      359.06      354.03     21.71 o 
  -5   2  15       25.89       38.67     10.06 o 
  -4   2  15     1478.19     1494.52     61.20 o 
  -3   2  15        2.23       21.62      6.28 o 
  -2   2  15     1794.38     1761.23     47.62 o 
  -1   2  15      571.42      529.07     19.94 o 
   0   2  15       58.17       52.08      5.79 o 
   1   2  15      767.15      779.19     22.73 o 
   2   2  15     1476.05     1505.70     38.39 o 
   3   2  15        9.33        0.55      5.38 o 
   4   2  15      689.28      666.77     33.30 o 
   5   2  15      611.68      582.03     34.62 o 
  -7   3  15       42.77       82.88     15.77 o 
  -6   3  15      120.12      140.41     17.96 o 
  -5   3  15     1346.11     1355.96     40.02 o 
  -4   3  15        0.97        5.07      7.15 o 
  -3   3  15      191.41      187.20     11.19 o 
  -2   3  15       12.27       40.53      8.81 o 
  -1   3  15      332.51      352.99     15.44 o 
   0   3  15     2526.68     2588.58     65.72 o 
   1   3  15      490.46      495.78     18.10 o 
   2   3  15     1005.00     1032.72     31.91 o 
   3   3  15      767.21      740.38     31.94 o 
   4   3  15      777.31      778.29     36.95 o 
   5   3  15      381.02      370.17     27.07 o 
  -7   4  15     1357.36     1483.62     82.23 o 
  -6   4  15      412.07      437.85     33.61 o 
  -5   4  15     1121.33     1114.38     42.94 o 
  -4   4  15      131.28      126.37     14.43 o 
  -3   4  15        7.23       16.82      7.92 o 
  -2   4  15       68.18       67.21      7.17 o 
  -1   4  15     1353.39     1428.35     41.87 o 
   0   4  15      942.34      913.57     31.20 o 
   1   4  15     2284.36     2264.33     64.09 o 
   2   4  15      151.00      155.31     10.24 o 
   3   4  15       74.56       94.21     14.19 o 
   4   4  15      450.62      420.45     26.65 o 
   5   4  15      975.33      963.32     47.42 o 
  -7   5  15        2.62       17.24     25.69 o 
  -6   5  15       61.13       99.57     14.06 o 
  -5   5  15      126.59      268.82     86.04 o 
  -4   5  15      290.98      284.24     19.90 o 
  -3   5  15     2809.22     2800.90    124.23 o 
  -2   5  15       29.39       40.08      8.92 o 
  -1   5  15      491.96      511.71     24.51 o 
   0   5  15      349.98      334.14     16.32 o 
   1   5  15     3270.65     3317.62     89.13 o 
   2   5  15       63.47       66.50      8.80 o 
   3   5  15     2778.03     2663.78    131.32 o 
   4   5  15      106.75      137.97     18.88 o 
   5   5  15       45.46       57.35     22.31 o 
  -6   6  15      165.17      155.18     23.83 o 
  -5   6  15      917.24      827.81     39.07 o 
  -4   6  15      548.82      540.83     29.47 o 
  -3   6  15      128.24      130.56     14.54 o 
  -2   6  15      318.43      306.36     20.13 o 
  -1   6  15      928.75      871.94     37.04 o 
   0   6  15        1.08       12.10      7.47 o 
   1   6  15       16.56       14.05      7.74 o 
   2   6  15     1774.23     1784.65     65.02 o 
   3   6  15       48.36       51.91     17.11 o 
   4   6  15     1851.25     1790.79    105.52 o 
  -6   7  15      806.33      769.73     41.83 o 
  -5   7  15      271.66      299.17     25.81 o 
  -4   7  15       47.32       50.43     10.68 o 
  -3   7  15       32.47       52.87     11.01 o 
  -2   7  15      489.29      466.65     25.87 o 
  -1   7  15      888.09      829.89     36.91 o 
   0   7  15      960.69      947.20     42.04 o 
   1   7  15       49.56       63.76     10.91 o 
   2   7  15      407.65      388.54     36.14 o 
   3   7  15       53.23       95.88     19.47 o 
  -5   8  15      253.09      231.73     22.29 o 
  -4   8  15      327.33      306.22     26.09 o 
  -3   8  15      209.93      215.68     19.12 o 
  -2   8  15       47.35       50.85     10.65 o 
  -1   8  15      576.32      553.46     32.14 o 
   0   8  15      379.20      420.92     28.20 o 
   1   8  15      775.81      802.15     46.31 o 
   2   8  15      388.18      372.06     41.83 o 
   3   8  15        6.84        9.77     21.88 o 
  -3   9  15      966.94      964.14     48.76 o 
  -2   9  15       49.11       82.82     16.57 o 
  -1   9  15        2.40        4.34      8.09 o 
   0   9  15      119.76      139.54     17.22 o 
   1   9  15      189.20      195.23     20.98 o 
  -6   0  16     2038.27     2251.61    127.77 o 
  -4   0  16       45.07       38.53     15.24 o 
  -2   0  16      330.71      333.24     26.54 o 
   0   0  16      884.63      845.41     34.40 o 
   2   0  16      536.69      530.33     26.05 o 
   4   0  16        8.34       44.47     21.33 o 
  -7   1  16      462.82      427.39     32.35 o 
  -6   1  16       19.00       33.02     10.12 o 
  -5   1  16     1085.09     1055.54     42.11 o 
  -4   1  16     3520.09     3571.32    110.14 o 
  -3   1  16       48.24       67.40     11.10 o 
  -2   1  16     2770.89     2814.34     84.19 o 
  -1   1  16      820.76      825.30     27.06 o 
   0   1  16       52.74       53.88      6.56 o 
   1   1  16      156.40      166.74      9.88 o 
   2   1  16       88.07      121.96      9.51 o 
   3   1  16      513.37      499.67     25.43 o 
   4   1  16      280.48      289.25     23.93 o 
   5   1  16        8.10        3.39      9.68 o 
  -7   2  16        0.80       16.46     11.01 o 
  -6   2  16       20.18       17.98     10.37 o 
  -5   2  16     1247.73     1234.20     49.99 o 
  -4   2  16     1176.27     1130.07     42.97 o 
  -3   2  16     1739.02     1685.67     46.44 o 
  -2   2  16       19.38       36.09      6.18 o 
  -1   2  16     1133.76     1079.53     34.37 o 
   0   2  16     1017.65     1007.31     31.97 o 
   1   2  16        6.14       22.15      6.88 o 
   2   2  16       47.11       85.28     13.45 o 
   3   2  16     2164.93     2130.14     75.89 o 
   4   2  16      341.31      350.16     24.42 o 
   5   2  16     1141.17     1067.25     52.22 o 
  -7   3  16      881.36      886.07     52.17 o 
  -6   3  16      299.77      328.22     29.02 o 
  -5   3  16      446.23      391.07     27.78 o 
  -4   3  16       54.87       75.04      8.46 o 
  -3   3  16       87.07       99.99      9.62 o 
  -2   3  16      161.89      172.67     11.61 o 
  -1   3  16      570.47      606.06     22.79 o 
   0   3  16      295.34      288.72     15.13 o 
   1   3  16     2395.86     2344.31     67.37 o 
   2   3  16       75.26       91.03      9.31 o 
   3   3  16      208.93      208.70     18.13 o 
   4   3  16      135.54      147.74     27.30 o 
   5   3  16      970.48      972.67     53.67 o 
  -6   4  16      990.36     1009.59     59.25 o 
  -5   4  16       46.37       54.04     13.31 o 
  -4   4  16     1749.17     1702.09     64.93 o 
  -3   4  16      839.21      810.06     33.08 o 
  -2   4  16      793.63      799.53     40.28 o 
  -1   4  16      817.69      772.18     27.54 o 
   0   4  16     4064.88     4361.28    116.72 o 
   1   4  16       31.51       46.14      8.26 o 
   2   4  16      649.37      619.33     28.21 o 
   3   4  16      365.95      348.65     25.78 o 
   4   4  16        9.36       12.76      9.46 o 
  -6   5  16       56.79       68.05     29.95 o 
  -5   5  16      150.07      184.71     18.85 o 
  -4   5  16      788.90      837.80     39.42 o 
  -3   5  16       44.21       48.62     14.92 o 
  -2   5  16     1449.78     1446.91     53.20 o 
  -1   5  16      495.80      520.33     26.72 o 
   0   5  16       28.62       57.19     10.37 o 
   1   5  16      692.72      741.00     44.14 o 
   2   5  16     2049.18     1982.70     67.90 o 
   3   5  16        9.05       13.15      9.03 o 
   4   5  16      904.56      899.32     66.35 o 
  -5   6  16      143.36      148.09     17.58 o 
  -4   6  16      297.01      294.77     22.79 o 
  -3   6  16     1476.53     1528.33     58.63 o 
  -2   6  16      642.62      669.08     32.87 o 
  -1   6  16     1154.23     1120.28     48.39 o 
   0   6  16      820.62      820.96     37.55 o 
   1   6  16      518.38      589.58     32.69 o 
   2   6  16       25.17       45.57     17.08 o 
   3   6  16      782.76      821.01     57.16 o 
  -5   7  16      474.24      486.11     31.77 o 
  -4   7  16        0.57       -2.50      7.09 o 
  -3   7  16      159.13      189.30     19.78 o 
  -2   7  16      189.12      229.16     20.21 o 
  -1   7  16      568.02      582.77     32.57 o 
   0   7  16      517.18      480.28     28.70 o 
   1   7  16     1459.80     1427.48     68.86 o 
   2   7  16       43.97       57.69     17.27 o 
   3   7  16      586.41      522.90     44.72 o 
  -4   8  16      468.10      484.01     32.09 o 
  -3   8  16        2.27       17.97     13.69 o 
  -2   8  16      137.67      161.29     16.82 o 
  -1   8  16       16.27        2.08      7.95 o 
   0   8  16      789.45      800.24     41.81 o 
   1   8  16        1.14      -10.71     10.71 o 
  -1   9  16       31.79       29.35     10.77 o 
  -5   0  17     3332.36     3515.02    163.00 o 
  -3   0  17      562.57      479.49     46.76 o 
  -1   0  17      474.06      548.98     41.58 o 
   1   0  17      756.84      768.35     34.59 o 
   3   0  17      830.04      757.74     52.19 o 
  -6   1  17      235.09      235.42     19.93 o 
  -5   1  17       26.38       49.12     16.21 o 
  -4   1  17       79.65       78.79     10.94 o 
  -3   1  17     1916.64     1866.66     87.98 o 
  -2   1  17      328.38      340.44     20.51 o 
  -1   1  17      427.93      428.28     18.31 o 
   0   1  17       18.02       30.87      6.49 o 
   1   1  17      261.11      286.07     13.41 o 
   2   1  17     1175.66     1189.45     44.39 o 
   3   1  17      821.97      762.43     37.18 o 
   4   1  17       80.04       96.27     13.61 o 
  -6   2  17        0.41       -2.82      9.37 o 
  -5   2  17      118.48      149.24     13.95 o 
  -4   2  17      275.47      256.95     18.44 o 
  -3   2  17      536.17      480.14     31.20 o 
  -2   2  17      773.00      770.64     26.95 o 
  -1   2  17       40.63       51.76      7.90 o 
   0   2  17      684.66      673.03     26.94 o 
   1   2  17      112.20      133.96     11.39 o 
   2   2  17      282.30      293.81     21.73 o 
   3   2  17      190.04      201.21     17.61 o 
   4   2  17     1301.25     1301.46     56.68 o 
  -6   3  17      841.52      861.86     51.13 o 
  -5   3  17        1.01        8.93     13.91 o 
  -4   3  17     1248.87     1206.56     60.19 o 
  -3   3  17       38.45       61.66     14.64 o 
  -2   3  17        0.09        6.58      5.14 o 
  -1   3  17      983.71      965.77     34.84 o 
   0   3  17     1513.55     1445.94     49.10 o 
   1   3  17      766.72      761.74     29.88 o 
   2   3  17      594.54      557.36     34.30 o 
   3   3  17       56.70       77.59     15.94 o 
   4   3  17        0.78       21.60     12.27 o 
  -6   4  17       57.14       68.54     17.82 o 
  -5   4  17     1115.25     1117.55     63.06 o 
  -4   4  17      128.95      111.34     17.77 o 
  -3   4  17      666.23      622.13     30.61 o 
  -2   4  17       77.00       99.10     13.07 o 
  -1   4  17     1208.78     1320.54     59.48 o 
   0   4  17      527.44      483.17     30.76 o 
   1   4  17     2836.64     2833.47     82.50 o 
   2   4  17      459.11      438.00     28.79 o 
   3   4  17       83.53       76.43     14.39 o 
  -5   5  17       87.74       72.39     15.65 o 
  -4   5  17      301.28      294.27     21.53 o 
  -3   5  17     3734.14     3769.81    128.50 o 
  -2   5  17       99.52      126.23     14.71 o 
  -1   5  17     1296.67     1275.83     53.03 o 
   0   5  17      430.70      488.97     28.79 o 
   1   5  17      182.31      222.34     19.20 o 
   2   5  17       25.59       29.39     14.54 o 
   3   5  17      177.96      213.09     45.22 o 
  -5   6  17      436.42      443.03     36.59 o 
  -4   6  17        3.82       12.91      8.99 o 
  -3   6  17        6.55       -5.34      7.58 o 
  -2   6  17     1766.91     1735.87     70.65 o 
  -1   6  17      360.32      386.39     26.90 o 
   0   6  17      979.46      964.11     46.62 o 
   1   6  17      555.95      573.69     33.91 o 
   2   6  17      190.80      195.29     25.67 o 
  -4   7  17      391.79      369.01     27.24 o 
  -3   7  17      175.02      206.94     19.95 o 
  -2   7  17       46.93       76.65     15.06 o 
  -1   7  17       13.22       29.44     10.97 o 
   0   7  17      626.75      662.74     40.69 o 
   1   7  17      284.30      276.67     28.17 o 
  -2   8  17      112.87       79.27     14.93 o 
  -1   8  17       21.19       14.38      9.19 o 
  -6   0  18      860.21      888.04     60.16 o 
  -4   0  18     1325.09     1287.14    109.31 o 
  -2   0  18     1012.38     1022.01     57.14 o 
   0   0  18      603.26      688.82     43.05 o 
   2   0  18     2979.14     2953.17    136.90 o 
  -6   1  18     1391.32     1396.29     73.27 o 
  -5   1  18      170.59      164.98     16.54 o 
  -4   1  18       43.84       52.84     15.41 o 
  -3   1  18       89.26       76.50     12.38 o 
  -2   1  18      599.50      594.95     29.91 o 
  -1   1  18      389.26      381.52     23.57 o 
   0   1  18       46.17       55.00     13.43 o 
   1   1  18       94.30      115.71     12.13 o 
   2   1  18      131.01      145.07     18.61 o 
   3   1  18     1352.54     1403.49     69.49 o 
  -6   2  18      534.14      567.27     40.42 o 
  -5   2  18      289.97      288.61     27.05 o 
  -4   2  18      265.64      299.96     48.58 o 
  -3   2  18       14.57       13.95      7.20 o 
  -2   2  18      198.02      204.54     17.27 o 
  -1   2  18     1871.27     1904.85     68.55 o 
   0   2  18       22.81       24.13      6.91 o 
   1   2  18     1562.37     1493.89     49.67 o 
   2   2  18       33.06       66.55     13.53 o 
   3   2  18      402.85      439.11     32.79 o 
  -5   3  18      723.76      729.35     49.58 o 
  -4   3  18      475.26      491.69     35.03 o 
  -3   3  18     1579.12     1585.45     90.82 o 
  -2   3  18      409.96      475.44     32.31 o 
  -1   3  18       32.88       55.52      9.27 o 
   0   3  18      447.66      443.59     23.65 o 
   1   3  18     1153.26     1115.16     41.40 o 
   2   3  18      381.47      326.77     25.67 o 
   3   3  18      595.18      610.13     41.36 o 
  -5   4  18       50.75       73.50     17.46 o 
  -4   4  18     1661.30     1675.46     82.75 o 
  -3   4  18       67.22       93.64     19.77 o 
  -2   4  18       12.66       29.77      9.36 o 
  -1   4  18        2.35        1.75      6.62 o 
   0   4  18      489.16      533.82     30.51 o 
   1   4  18       39.20       24.14     10.51 o 
   2   4  18      181.41      176.20     33.17 o 
  -4   5  18      488.14      555.24     45.56 o 
  -3   5  18      101.73       98.99     18.90 o 
  -2   5  18     3295.68     3331.14    136.87 o 
  -1   5  18       61.08       55.88     12.32 o 
   0   5  18      527.29      506.17     29.57 o 
   1   5  18       15.21       29.50     15.21 o 
   2   5  18       10.59       41.06     18.85 o 
  -3   6  18     1098.25     1046.49     52.33 o 
  -2   6  18       13.86       14.82      9.17 o 
  -1   6  18      654.27      637.82     41.00 o 
   0   6  18      152.20      173.49     18.41 o 
   1   6  18      180.27      153.77     25.13 o 
  -5   0  19      611.00      606.07     49.50 o 
  -3   0  19      301.06      281.67     28.95 o 
  -1   0  19       62.63       63.35     15.62 o 
   1   0  19      339.69      429.51     58.25 o 
  -5   1  19      734.54      708.04     47.90 o 
  -4   1  19      436.16      435.83     25.58 o 
  -3   1  19      163.89      180.75     15.60 o 
  -2   1  19     1589.14     1597.54     62.16 o 
  -1   1  19      818.20      860.05     38.91 o 
   0   1  19      191.94      223.02     17.96 o 
   1   1  19      202.80      198.26     23.98 o 
   2   1  19     1048.10     1065.88     70.48 o 
  -4   2  19      199.07      185.66     22.68 o 
  -3   2  19        0.57       -3.04      8.92 o 
  -2   2  19      318.31      321.13     20.72 o 
  -1   2  19      621.08      625.55     31.51 o 
   0   2  19     2916.32     2930.19    101.19 o 
   1   2  19        8.58       34.37     35.82 o 
   2   2  19      480.07      776.83    312.29 o 
  -4   3  19      693.60      666.68     43.47 o 
  -3   3  19       26.66       28.23     12.01 o 
  -2   3  19      400.64      394.16     30.24 o 
  -1   3  19      631.72      639.66     41.29 o 
   0   3  19       78.44       98.74     17.53 o 
   1   3  19       25.54       29.98     40.17 o 
  -4   4  19       23.03       20.58     12.58 o 
  -3   4  19     1033.34     1079.04     61.73 o 
  -2   4  19      196.82      171.10     22.16 o 
  -1   4  19        7.73       14.15     17.29 o 
   0   4  19      192.16      174.98     18.09 o 
   1   4  19       57.73       74.86     19.66 o 
  -2   5  19        3.78        3.90      9.79 o 
  -1   5  19      376.06      402.87     34.00 o 
   0   5  19        2.65       17.99     26.65 o 
  -2   0  20      971.96     1013.56     66.77 o 
   0   0  20       12.51       25.85     18.30 o 
  -3   1  20      582.78      580.78     41.94 o 
  -2   1  20      267.91      326.61     24.24 o 
  -1   1  20      646.97      614.14     34.59 o 
   0   1  20     1402.35     1344.72     81.07 o 
  -3   2  20       53.28       77.99     17.06 o 
  -2   2  20      141.93      171.30     25.22 o 
  -1   2  20      899.41      968.01     54.13 o 
   0   2  20        2.58      -16.42     18.35 o 
  -2   3  20       50.25       60.66     16.91 o 
  -1   3  20      300.06      269.46     29.05 o 
                                                 
